# Supplementary material for: Contribution of CgPDR1-Regulated Genes in Enhanced Virulence of Azole-Resistant Candida glabrata
Source: PLoS One. 2011 Mar 9;6(3):e17589. doi: 10.1371/journal.pone.0017589 (PMC3052359; doi:10.1371/journal.pone.0017589)
Supplement: File S1 — List of genes regulated by the GOF mutations in CgPDR1 . (XLSX) [file pone.0017589.s005.xlsx]

## Sheet: GOFs_vs_SFY114___PDRE
accessions	Vermitsky et al.	Tsai et al.	SFY101	SFY103	SFY105	SFY109	SFY111	SFY115	SFY116	description	Sc common name	Sc homolog SGD	Gene Ontology	Biological Process	Position 1	PDRE-1	Position 2	PDRE-2	Position 3	PDRE-3	Position 4	PDRE-4
CAGL0M01760g	CAGL0M01760g	CAGL0M01760g	2.4042	2.84189	2.13598	2.81931	3.23692	3.21996	3.03223	CAGL0M01760g highly similar to sp P33302 Saccharomyces cerevisiae YOR153w PDR5 or sp Q04182 Saccharomyces cerevisiae YDR406w PDR15 or sp P51533 Saccharomyces cerevisiae YOR328w, hypothetical start [Candida glabrata] Complete CDS. CAGL0M01760g	PDR5	YOR153w	GO:0016020|GO:0005524|GO:0009636|GO:0046677|GO:0046898|GO:0000166|GO:0017111|GO:0016021|GO:0005739|GO:0005886|GO:0016887|GO:0006810|GO:0042493|GO:0042626|GO:0015893|GO:0043284|GO:0008559	Plasma membrane ATP-binding cassette (ABC) transporter, multidrug transporter actively regulated by Pdr1p	-515 to -508	agTCCACGGAat	-387 to -380	atTCCACGGAaa	-227 to -220	ctTCCACGGGat	-133 to -126	ccTCCACGGGat
CAGL0D05918g	CAGL0D05918g	CAGL0D05918g	1.29977	3.58239	1.12829	-1.25049	1.41836	1.60548	2.86301	CAGL0D05918g similar to sp P53296 Saccharomyces cerevisiae YGR177c ATF2 alcohol O-acetyltransferase or sp P40353 Saccharomyces cerevisiae YOR377w ATF1, hypothetical start [Candida glabrata] Complete CDS. CAGL0D05918g	ATF2	YGR177c	GO:0016072|GO:0016020|GO:0005783|GO:0004026|GO:0006066|GO:0005737|GO:0009636|GO:0008202|GO:0008415|GO:0042254|GO:0030176|GO:0016740	Alcohol acetyltransferase, may play a role in steroid detoxification	-560 to -553	atTCCACGGAgg	-195 to -188	gaTCCGCGGAcc	-130 to -123	ttTCCACGCAga
CAGL0M09735g	CAGL0M09735g	CAGL0M09735g	1.77614	1.49788	-3.30174	-1.24241	-1.58231	-1.27124	-1.10006	CAGL0M09735g similar to sp Q02574 Saccharomyces cerevisiae YLR288c G2-specific checkpoint protein, start by similarity [Candida glabrata] Complete CDS. CAGL0M09735g	MEC3	YLR288c	GO:0000722|GO:0005634|GO:0003677|GO:0006281|GO:0000077|GO:0030896|GO:0006348|GO:0006259|GO:0007049|GO:0006974|GO:0006310	DNA damage and meiotic pachytene checkpoint protein	-162 to -155	gtTCCACGGAac	-110 to -103	atTCCGTGGAat
CAGL0M09713g	CAGL0M09713g		1.61485	2.41639	-1.00295	2.46908	2.0884	2.38569	3.09422	CAGL0M09713g similar to sp P28625 Saccharomyces cerevisiae YMR152w YM27, hypothetical start [Candida glabrata] Complete CDS. CAGL0M09713g		YMR152w			-179 to -172	atTCCACGGAat	-127 to -120	gtTCCGTGGAac
CAGL0K00715g	CAGL0K00715g	CAGL0K00715g	1.42528	1.3292	-2.01174	-1.08879	-1.41585	1.00057	1.28088	CAGL0K00715g similar to sp P53047 Saccharomyces cerevisiae YGR213c RTA1, hypothetical start [Candida glabrata] Complete CDS. CAGL0K00715g	RTA1	YGR213c	GO:0016020|GO:0003674|GO:0016021|GO:0006950|GO:0009636	Protein involved in 7-aminocholesterol resistance	-379 to -372	tgTCCGCGGAgc	-300 to -293	acTCCACGGAat
CAGL0M12947g	CAGL0M12947g	CAGL0M12947g	2.37444	11.3093	2.89517	2.45471	5.09118	6.46603	8.44009	CAGL0M12947g similar to sp P40508 Saccharomyces cerevisiae YIL077c, hypothetical start [Candida glabrata] Complete CDS. CAGL0M12947g		YIL077c			-502 to -495	caTCCACGGAat	-472 to -465	atTCCGTGGAca
CAGL0F02717g	CAGL0F02717g	CAGL0F02717g	1.08771	3.22304	1.66333	-1.06233	2.33789	1.7349	1.94479	CAGL0F02717g tr O74208 Candida glabrata ATP-binding cassette transporter, identified start [Candida glabrata] Complete CDS. CAGL0F02717g					-557 to -550	ctTCCGTGGAat	-521 to -514	atTCCACGGAaa
CAGL0I09724g			-1.10837	1.05919	1.60565	-2.02199	-1.04562	-2.15604	-1.25367	CAGL0I09724g similar to tr Q08777 Saccharomyces cerevisiae YOR306c, hypothetical start [Candida glabrata] Complete CDS. CAGL0I09724g	MCH5	YOR306c	GO:0018193|GO:0016072|GO:0016020|GO:0006810|GO:0032218|GO:0042254|GO:0008028|GO:0016021|GO:0032217|GO:0009451|GO:0005886|GO:0005215	Plasma membrane riboflavin transporter	-12 to -5	acTCCGCGGGtc
CAGL0L01485g	CAGL0L01485g		1.04589	1.73768	1.20517	1.71318	1.87289	2.01378	1.64389	CAGL0L01485g similar to sp Q04697 Saccharomyces cerevisiae YML048w EFF2 involved in glucose repression, start by similarity [Candida glabrata] Complete CDS. CAGL0L01485g	GSF2	YML048w	GO:0016020|GO:0006457|GO:0005783|GO:0005741|GO:0005737|GO:0006508|GO:0030176|GO:0051082|GO:0016021|GO:0005789|GO:0034394	ER localized integral membrane protein that may promote secretion of certain hexose transporters, including Gal2p	-208 to -201	ttTCCGTGGAac
CAGL0I04444g			-1.12214	2.028	3.37039	1.41701	2.23739	1.55252	1.60195	CAGL0I04444g highly similar to sp P27616 Saccharomyces cerevisiae YAR015w ADE1 phosphoribosylamidoimidazole-succinocarboxamide synthase, start by similarity [Candida glabrata] Complete CDS. CAGL0I04444g	ADE1	YAR015w	GO:0016072|GO:0005524|GO:0005737|GO:0016874|GO:0042254|GO:0009451|GO:0018193|GO:0005634|GO:0042493|GO:0003824|GO:0006189|GO:0006417|GO:0043094|GO:0004639|GO:0006164|GO:0019748	N-succinyl-5-aminoimidazole-4-carboxamide ribotide (SAICAR) synthetase, required for 'de novo' purine nucleotide biosynthesis	-211 to -204	agTCCGTGCGgg
CAGL0K03509g	CAGL0K03509g	CAGL0K03509g	1.33754	1.12685	-3.87208	-1.18151	-1.65644	-1.30598	-1.14725	CAGL0K03509g similar to sp Q04458 Saccharomyces cerevisiae YMR110c aldehyde-dehydrogenase like protein, hypothetical start [Candida glabrata] Complete CDS. CAGL0K03509g	HFD1	YMR110c	GO:0004028|GO:0008152|GO:0031307|GO:0005741|GO:0055114|GO:0004030|GO:0005768|GO:0006081|GO:0005811|GO:0005739|GO:0016491	Putative fatty aldehyde dehydrogenase, located in the mitochondrial outer membrane and also in lipid particles	-218 to -211	ttTCCGTGGAat
CAGL0E04158g			1.25624	-1.46496	-2.04331	-1.2549	-1.71573	-1.43656	-1.83898	CAGL0E04158g similar to tr Q99288 Saccharomyces cerevisiae YDR051c, hypothetical start [Candida glabrata] Complete CDS. CAGL0E04158g	YDR051C	YDR051c	GO:0003674|GO:0005634|GO:0008152|GO:0004619|GO:0016853|GO:0003824|GO:0008150|GO:0005737	Protein of unknown function	-235 to -228	ttTCCGTGGAta
CAGL0C03850g			1.17892	1.87946	1.66245	1.39229	1.98934	1.42764	2.13208	CAGL0C03850g similar to sp P40553 Saccharomyces cerevisiae YIL010w DOT5 involved in derepression of telomeric silencing, hypothetical start [Candida glabrata] Complete CDS. CAGL0C03850g	DOT5	YIL010w	GO:0005634|GO:0000781|GO:0006355|GO:0005694|GO:0055114|GO:0008379|GO:0051920|GO:0045454|GO:0006979|GO:0016209|GO:0004601|GO:0006350|GO:0016491	Nuclear thiol peroxidase which functions as an alkyl-hydroperoxide reductase during post-diauxic growth	-257 to -250	ccTCCGTGGGcc
CAGL0G05962g			1.13695	1.31475	2.09337	1.28345	1.96383	1.26697	1.15779	CAGL0G05962g similar to sp P38842 Saccharomyces cerevisiae YHR140w, start by similarity [Candida glabrata] Complete CDS. CAGL0G05962g		YHR140w			-276 to -269	gcTCCATGCAtt
CAGL0M08822g			-1.72125	-1.63444	-4.3385	-1.24497	-1.4327	1.02025	-1.29883	CAGL0M08822g highly similar to tr Q12137 Saccharomyces cerevisiae YDR258c heat shock protein of clpb family of ATP-dependent proteases, hypothetical start [Candida glabrata] Complete CDS. CAGL0M08822g	HSP78	YDR258c	GO:0006457|GO:0005759|GO:0005524|GO:0006950|GO:0051082|GO:0000166|GO:0000002|GO:0017111|GO:0005739|GO:0030150|GO:0016887	Oligomeric mitochondrial matrix chaperone that cooperates with Ssc1p in mitochondrial thermotolerance after heat shock	-298 to -291	ttTCCACGCAgc
CAGL0J00847g			-1.34125	1.24357	2.18485	1.97533	2.02533	1.99061	1.85055	CAGL0J00847g similar to sp Q00711 Saccharomyces cerevisiae YKL148c SDH1 or sp P47052 Saccharomyces cerevisiae YJL045w, hypothetical start [Candida glabrata] Complete CDS. CAGL0J00847g	SDH1	YKL148c	GO:0016627|GO:0009055|GO:0006810|GO:0005759|GO:0050660|GO:0006121|GO:0055114|GO:0006099|GO:0005749|GO:0005739|GO:0008177|GO:0016491	Flavoprotein subunit of succinate dehydrogenase (Sdh1p, Sdh2p, Sdh3p, Sdh4p), which couples the oxidation of succinate to the transfer of electrons to ubiquinone	-310 to -303	agTCCGCGCAcc
CAGL0G09020g			-1.23823	1.20183	2.26049	1.18974	1.94591	-1.03638	1.17964	CAGL0G09020g highly similar to sp P06245 Saccharomyces cerevisiae YPL203w TPK2 cAMP-dependent protein kinase 2, catalytic chain, hypothetical start [Candida glabrata] Complete CDS. CAGL0G09020g		YPL203w			-366 to -359	acTCCACGGGac
CAGL0C04917g			-3.04673	-2.03643	-1.19326	-1.31929	-1.02177	-2.33484	-2.2224	CAGL0C04917g highly similar to sp P03965 Saccharomyces cerevisiae YJR109c CPA2, hypothetical start [Candida glabrata] Complete CDS. CAGL0C04917g	CPA2	YJR109c	GO:0008652|GO:0008152|GO:0005524|GO:0006725|GO:0006526|GO:0003824|GO:0005737|GO:0004088|GO:0016874|GO:0005951|GO:0046872|GO:0006807|GO:0000166|GO:0004086|GO:0030145	Large subunit of carbamoyl phosphate synthetase, which catalyzes a step in the synthesis of citrulline, an arginine precursor	-382 to -375	tgTCCACGCGag
CAGL0B02904g			-1.37487	-2.09956	-1.81802	-2.71475	-1.97734	-2.30476	-1.83203	CAGL0B02904g weakly similar to DEHA0C03091g Debaryomyces hansenii and CA4636 IPF1520 Candida albicans, hypothetical start [Candida glabrata] Complete CDS. CAGL0B02904g					-388 to -381	aaTCCGTGCAtc
CAGL0E01837g		CAGL0E01837g	-1.49504	1.62172	2.32692	-1.10432	2.66827	-1.36185	1.16263	CAGL0E01837g similar to sp P53379 Saccharomyces cerevisiae YDR144c MKC7 or sp Q12303 Saccharomyces cerevisiae YLR121c YPS3 or sp P32329 Saccharomyces cerevisiae YLR120c YAP3, hypothetical start [Candida glabrata] Complete CDS. CAGL0E01837g	MKC7	YDR144c	GO:0016020|GO:0008233|GO:0031225|GO:0004190|GO:0009277|GO:0006508|GO:0016787|GO:0005886	GPI-anchored aspartyl protease (yapsin) involved in protein processing	-441 to -434	aaTCCACGGAgc
CAGL0K04587g			1.23387	1.41185	1.52622	2.02863	1.89152	1.81617	1.86928	CAGL0K04587g highly similar to sp P04648 Saccharomyces cerevisiae YLR367w RPS24B or sp P04648 Saccharomyces cerevisiae YJL190c RPS24A [Candida glabrata] Complete CDS. CAGL0K04587g	RPS22B	YLR367w	GO:0005840|GO:0005730|GO:0030529|GO:0006412|GO:0005622|GO:0022627|GO:0003735|GO:0005737	Protein component of the small (40S) ribosomal subunit	-449 to -442	ctTCCATGGAat
CAGL0M08426g	CAGL0M08426g	CAGL0M08426g	1.08298	2.6477	2.34367	1.05729	2.15273	-1.09014	1.93907	CAGL0M08426g similar to sp P46996 Saccharomyces cerevisiae YJL163c, hypothetical start [Candida glabrata] Complete CDS. CAGL0M08426g		YJL163c			-450 to -443	atTCCGTGGAac
CAGL0E06600g			1.08486	-1.36242	-1.42952	-2.31833	-2.01232	-2.34906	-1.81208	CAGL0E06600g some similarities with sp P38894 Saccharomyces cerevisiae YHR211w FLO5, hypothetical start [Candida glabrata] Complete CDS. CAGL0E06600g	FLO5	YHR211w	GO:0016020|GO:0009277|GO:0000128|GO:0031225|GO:0005886|GO:0005537|GO:0000501	Lectin-like cell wall protein (flocculin) involved in flocculation, binds to mannose chains on the surface of other cells, confers floc-forming ability that is chymotrypsin resistant but heat labile	-455 to -448	aaTCCATGCAac
CAGL0H02255g			1.59516	-1.28713	-2.02175	-1.64304	-1.90381	-1.6153	-1.42083	CAGL0H02255g similar to sp Q03516 Saccharomyces cerevisiae YMR266w, hypothetical start [Candida glabrata] Complete CDS. CAGL0H02255g	RSN1	YMR266w	GO:0016072|GO:0016020|GO:0003674|GO:0042254|GO:0006399|GO:0016021|GO:0009451|GO:0006893	Membrane protein of unknown function	-456 to -449	ctTCCGTGCAtg
CAGL0E03894g			1.35716	-4.9013	-18.3492	-7.51198	-10.7716	-7.86222	-6.2812	CAGL0E03894g similar to sp P23900 Saccharomyces cerevisiae YLL043w FPS1 glycerol channel protein, hypothetical start [Candida glabrata] Complete CDS. CAGL0E03894g	FPS1	YLL043w	GO:0016020|GO:0006810|GO:0042493|GO:0000747|GO:0015168|GO:0000324|GO:0006846|GO:0005737|GO:0006071|GO:0046685|GO:0016021|GO:0015793|GO:0005886|GO:0005215	Plasma membrane channel, member of major intrinsic protein (MIP) family	-484 to -477	tgTCCACGGAct
CAGL0J06402g			-1.95688	3.11801	7.2302	1.74015	3.65164	1.59352	2.84513	CAGL0J06402g highly similar to sp Q12122 Saccharomyces cerevisiae YDL131w LYS21 or sp P48570 Saccharomyces cerevisiae YDL182w LYS20, hypothetical start [Candida glabrata] Complete CDS. CAGL0J06402g	LYS21	YDL131w	GO:0008652|GO:0005634|GO:0008152|GO:0009085|GO:0046912|GO:0003824|GO:0043094|GO:0006417|GO:0019752|GO:0004410|GO:0005739|GO:0016740|GO:0019878	Homocitrate synthase isozyme, catalyzes the condensation of acetyl-CoA and alpha-ketoglutarate to form homocitrate, which is the first step in the lysine biosynthesis pathway	-496 to -489	aaTCCGCGCAca
CAGL0I09108g			-1.11983	-1.61997	-2.09712	-2.27768	-2.33473	-2.0513	-1.94773	CAGL0I09108g similar to sp P53918 Saccharomyces cerevisiae YNL125c ESBP6, hypothetical start [Candida glabrata] Complete CDS. CAGL0I09108g	ESBP6	YNL125c	GO:0016020|GO:0006810|GO:0005783|GO:0015293|GO:0016021|GO:0008028|GO:0005739|GO:0005789|GO:0005215	Protein with similarity to monocarboxylate permeases, appears not to be involved in transport of monocarboxylates such as lactate, pyruvate or acetate across the plasma membrane	-516 to -509	tcTCCATGGAgg
CAGL0D02662g			-3.63893	-3.14232	1.29144	1.32457	2.18041	-1.41362	-1.32296	CAGL0D02662g highly similar to sp P23585 Saccharomyces cerevisiae YMR011w HXT2 high-affinity hexose transporter or sp P43581 Saccharomyces cerevisiae YFL011w HXT10 or sp P39003 Saccharomyces cerevisiae YDR343c HXT6, start by similarity [Candida glabrata]	HXT2	YMR011w	GO:0016020|GO:0005355|GO:0005353|GO:0016021|GO:0005624|GO:0005886|GO:0022891|GO:0006810|GO:0055085|GO:0015578|GO:0005351|GO:0008645|GO:0008643|GO:0043284|GO:0006412|GO:0015146|GO:0005215	High-affinity glucose transporter of the major facilitator superfamily, expression is induced by low levels of glucose and repressed by high levels of glucose	-522 to -515	gaTCCATGCAtt
CAGL0F01111g			-1.0303	-2.45506	-24.858	-2.90352	-5.1696	-2.96539	-3.42935	CAGL0F01111g highly similar to tr Q08202 Saccharomyces cerevisiae YOL032w, start by similarity [Candida glabrata] Complete CDS. CAGL0F01111g	OPI10	YOL032w	GO:0008654|GO:0003674|GO:0005634|GO:0006020|GO:0005737	Protein with a possible role in phospholipid biosynthesis, based on inositol-excreting phenotype of the null mutant and its suppression by exogenous choline	-546 to -539	atTCCATGGGgt
CAGL0E06644g			1.617	-1.78107	-13.4454	-1.90645	-2.55008	-2.09628	-1.59495	CAGL0E06644g tr Q9Y7E9 Candida glabrata Flo1p-related lectin, identified start [Candida glabrata] Complete CDS. CAGL0E06644g					-571 to -564	ttTCCACGCAat
CAGL0A01650g	CAGL0A01650g		-1.27869	1.37971	1.67303	1.34162	2.21444	1.14806	2.25682	CAGL0A01650g no similarity, hypothetical start [Candida glabrata] Complete CDS. CAGL0A01650g					-572 to -565	aaTCCATGGGat
CAGL0K12958g	CAGL0K12958g	CAGL0K12958g	1.26214	2.85331	2.50962	1.80576	2.37393	1.40546	1.64735	CAGL0K12958g similar to sp Q03102 Saccharomyces cerevisiae YML131w, start by similarity [Candida glabrata] Complete CDS. CAGL0K12958g		YML131w			-594 to -587	atTCCACGGAat
CAGL0A01804g		CAGL0A01804g	-1.34765	-2.01569	-1.70208	-2.13129	-1.61211	-2.03505	-1.97927	CAGL0A01804g highly similar to sp P32466 Saccharomyces cerevisiae YDR345c HXT3 or sp P32465 Saccharomyces cerevisiae YHR094c HXT1, start by similarity [Candida glabrata] Complete CDS. CAGL0A01804g	HXT3	YDR345c	GO:0016020|GO:0006810|GO:0055085|GO:0015578|GO:0005355|GO:0005351|GO:0008645|GO:0008643|GO:0043284|GO:0005353|GO:0016021|GO:0005624|GO:0005886|GO:0022891|GO:0005215	Low affinity glucose transporter of the major facilitator superfamily, expression is induced in low or high glucose conditions	-599 to -592	ttTCCGTGGGaa
CAGL0I04708g			-1.28835	1.28179	2.60538	1.23257	1.96153	1.19902	1.42793	CAGL0I04708g highly similar to sp P38075 Saccharomyces cerevisiae YBR035c PDX3, start by similarity [Candida glabrata] Complete CDS. CAGL0I04708g	PDX3	YBR035c	GO:0005575|GO:0004733|GO:0008615|GO:0010181|GO:0006631|GO:0055114|GO:0016491	Pyridoxine (pyridoxamine) phosphate oxidase, has homologs in E. coli and Myxococcus xanthus	-635 to -628	agTCCATGCAtc
CAGL0F08745g			-1.84236	-1.03155	1.52888	1.04545	2.88667	-1.37601	1.06113	CAGL0F08745g highly similar to sp Q06177 Saccharomyces cerevisiae YLR327c or sp P16965 Saccharomyces cerevisiae YGR008c STF2 ATPase stabilizing factor, start by similarity [Candida glabrata] Complete CDS. CAGL0F08745g		YLR327c			-644 to -637	ctTCCACGCAgc
CAGL0B03487g			1.21838	1.5584	1.44126	2.04949	1.991	2.02523	1.9232	CAGL0B03487g highly similar to sp P16521 Saccharomyces cerevisiae YLR249w YEF3 or sp P53978 Saccharomyces cerevisiae YNL014w HEF3, start by similarity [Candida glabrata] Complete CDS. CAGL0B03487g		YLR249w			-648 to -641	tgTCCGTGCAga
CAGL0G00242g	CAGL0G00242g	CAGL0G00242g	1.44092	2.62857	1.16826	1.16683	1.2955	2.01541	2.20389	CAGL0G00242g highly similar to sp P53049 Saccharomyces cerevisiae YGR281w YOR1 ATP-binding cassette transporter protein, hypothetical start [Candida glabrata] Complete CDS. CAGL0G00242g		YGR281w			-648 to -641	gtTCCGTGGAaa
CAGL0C01573g			1.12444	1.5666	2.30148	1.63432	2.3012	2.02499	1.96413	CAGL0C01573g highly similar to sp P32449 Saccharomyces cerevisiae YBR249c ARO4 or sp P14843 Saccharomyces cerevisiae YDR035w ARO3, hypothetical start [Candida glabrata] Complete CDS. CAGL0C01573g	ARO4	YBR249c	GO:0008652|GO:0005634|GO:0008152|GO:0003849|GO:0006950|GO:0003824|GO:0005737|GO:0009058|GO:0009073|GO:0016740	3-deoxy-D-arabino-heptulosonate-7-phosphate (DAHP) synthase, catalyzes the first step in aromatic amino acid biosynthesis and is feedback-inhibited by tyrosine or high concentrations of phenylalanine or tryptophan	-658 to -651	gtTCCGTGGGcc
CAGL0H10010g			-2.04444	1.00139	1.00822	1.22556	1.91834	1.22189	1.17183	CAGL0H10010g weakly similar to sp P38835 Saccharomyces cerevisiae YHR131c, hypothetical start [Candida glabrata] Complete CDS. CAGL0H10010g		YHR131c			-69 to -62	gtTCCATGGGca
CAGL0K01771g			-2.17252	-1.13118	1.49047	-1.00137	1.24251	1.02638	1.07069	CAGL0K01771g similar to sp P80235 Saccharomyces cerevisiae YAR035w, hypothetical start [Candida glabrata] Complete CDS. CAGL0K01771g		YAR035w			-69 to -62	gtTCCATGGGat
CAGL0I08767g			1.60694	2.69841	2.10981	3.29659	2.6421	3.12771	2.76992	CAGL0I08767g highly similar to sgd S0028521 Saccharomyces cerevisiae YGR169ca, start by similarity [Candida glabrata] Complete CDS. CAGL0I08767g		YGR169ca			-692 to -685	gtTCCATGCAtc
CAGL0G02563g			-1.05354	-1.09964	1.26076	-2.00777	-1.05702	-2.39609	-1.64138	CAGL0G02563g weakly similar to sp P36026 Saccharomyces cerevisiae YKR098c UBP11 ubiquitin C-terminal hydrolase, hypothetical start [Candida glabrata] Complete CDS. CAGL0G02563g		YKR098c			-733 to -726	caTCCGTGGAat
CAGL0K11946g			-1.06257	-2.34744	-7.36131	-3.18224	-3.43104	-3.10122	-2.7158	CAGL0K11946g no similarity, hypothetical start [Candida glabrata] Complete CDS. CAGL0K11946g					-752 to -745	tgTCCGCGCGag
CAGL0J11550g			1.16433	5.63467	7.84889	3.2482	11.0201	1.94425	3.68624	CAGL0J11550g weakly similar to sp P40168 Saccharomyces cerevisiae YNL195c, hypothetical start [Candida glabrata] Complete CDS. CAGL0J11550g		YNL195c			-767 to -760	atTCCATGCAtc
CAGL0M07634g			-1.20982	-1.61102	-1.01417	-3.02026	-1.1965	-2.26038	-1.35479	CAGL0M07634g similar to sp P53438 Saccharomyces cerevisiae YMR016c SOK2 or sp P36093 Saccharomyces cerevisiae YKL043w PHD1, hypothetical start [Candida glabrata] Complete CDS. CAGL0M07634g	SOK2	YMR016c	GO:0016072|GO:0007124|GO:0005634|GO:0003677|GO:0006399|GO:0006355|GO:0042254|GO:0006350|GO:0009451|GO:0003700	Nuclear protein that plays a regulatory role in the cyclic AMP (cAMP)-dependent protein kinase (PKA) signal transduction pathway	-784 to -777	ctTCCATGCAtt
CAGL0G01122g	CAGL0G01122g	CAGL0G01122g	-1.09861	1.08934	1.51536	1.02895	2.05949	-1.08707	2.43675	CAGL0G01122g no similarity, hypothetical start [Candida glabrata] Complete CDS. CAGL0G01122g					-793 to -786	atTCCATGGAgt
CAGL0A00363g			-1.07022	1.44114	2.00496	1.19304	1.74943	1.16884	1.3783	CAGL0A00363g highly similar to sp P07264 Saccharomyces cerevisiae YGL009c LEU1 3-isopropylmalate dehydratase, start by similarity [Candida glabrata] Complete CDS. CAGL0A00363g	LEU1	YGL009c	GO:0008652|GO:0005506|GO:0003861|GO:0009082|GO:0009098|GO:0016829|GO:0016836|GO:0051539|GO:0008152|GO:0005625|GO:0006417|GO:0051536|GO:0009316|GO:0046872|GO:0043284|GO:0006412	Isopropylmalate isomerase, catalyzes the second step in the leucine biosynthesis pathway
CAGL0A00473g			1.32874	284.734	44.6156	1.18705	-1.41574	-1.09513	-1.15519	CAGL0A00473g similar to sp P25339 Saccharomyces cerevisiae YGL014w, hypothetical start [Candida glabrata] Complete CDS. CAGL0A00473g	PUF4	YGL014w	GO:0003729|GO:0003723|GO:0006355|GO:0000288|GO:0006417|GO:0005737|GO:0005488|GO:0006402|GO:0042254|GO:0006350|GO:0008104|GO:0001308	Member of the PUF protein family, which is defined by the presence of Pumilio homology domains that confer RNA binding activity
CAGL0A01089g			-1.40929	-1.26345	1.66998	1.10772	2.32048	-1.07754	1.0674	CAGL0A01089g similar to tr Q08984 Saccharomyces cerevisiae YPL272c, hypothetical start [Candida glabrata] Complete CDS. CAGL0A01089g		YPL272c
CAGL0A01221g			1.18461	-2.20139	-3.82569	-2.36996	-3.04386	-2.19333	-2.54533	CAGL0A01221g similar to sp P53386 Saccharomyces cerevisiae YPR192w AQY1, hypothetical start [Candida glabrata] Complete CDS. CAGL0A01221g	AQY1	YPR192w	GO:0016020|GO:0006833|GO:0006810|GO:0005783|GO:0030437|GO:0015250|GO:0016021|GO:0005789|GO:0005886|GO:0005215	Spore-specific water channel that mediates the transport of water across cell membranes, developmentally controlled
CAGL0A01562g			1.20754	1.71121	1.46279	2.51495	2.36308	2.70786	1.9594	CAGL0A01562g highly similar to sp P24000 Saccharomyces cerevisiae YGR148c RPL30B or sp P04449 Saccharomyces cerevisiae YGL031c RPL30A, start by similarity [Candida glabrata] Complete CDS. CAGL0A01562g	RPL24B	YGR148c	GO:0005840|GO:0003723|GO:0030529|GO:0022625|GO:0006412|GO:0005622|GO:0003735|GO:0005737	Ribosomal protein L30 of the large (60S) ribosomal subunit, nearly identical to Rpl24Ap and has similarity to rat L24 ribosomal protein
CAGL0A01716g			-1.40993	1.52139	4.31364	1.30461	3.16887	1.31205	1.6027	CAGL0A01716g highly similar to sp P53184 Saccharomyces cerevisiae YGL037c PNC1, start by similarity [Candida glabrata] Complete CDS. CAGL0A01716g	PNC1	YGL037c	GO:0019358|GO:0008936|GO:0005634|GO:0008152|GO:0005777|GO:0003824|GO:0006348|GO:0005737|GO:0016787|GO:0001302|GO:0019363|GO:0000183	Nicotinamidase that converts nicotinamide to nicotinic acid as part of the NAD(+) salvage pathway, required for life span extension by calorie restriction
CAGL0A01870g			-1.24886	2.02659	3.38667	1.59134	3.33754	1.34227	1.83419	CAGL0A01870g no similarity, hypothetical start [Candida glabrata] Complete CDS. CAGL0A01870g
CAGL0A02145g			-1.12001	-2.3997	-1.23193	-2.96261	-1.48087	-3.04024	-2.01961	CAGL0A02145g similar to sp P32793 Saccharomyces cerevisiae YHR016c YSC84 or gi S0002968 Saccharomyces cerevisiae YFR024ca [Candida glabrata] Complete CDS. CAGL0A02145g		YHR016c
CAGL0A02321g			-1.33258	1.0913	-1.42193	-1.70922	-1.42179	-2.63718	-1.23339	CAGL0A02321g highly similar to sp P32466 Saccharomyces cerevisiae YDR345c HXT3 or sp P42833 Saccharomyces cerevisiae YNL318c HXT14, hypothetical start [Candida glabrata] Complete CDS. CAGL0A02321g	HXT3	YDR345c	GO:0016020|GO:0006810|GO:0055085|GO:0015578|GO:0005355|GO:0005351|GO:0008645|GO:0008643|GO:0043284|GO:0005353|GO:0016021|GO:0005624|GO:0005886|GO:0022891|GO:0005215	Low affinity glucose transporter of the major facilitator superfamily, expression is induced in low or high glucose conditions
CAGL0A02772g			1.13592	-1.60217	-2.2763	-2.25976	-2.6012	-2.01421	-1.74977	CAGL0A02772g similar to sp P40968 Saccharomyces cerevisiae YDR364c CDC40, hypothetical start [Candida glabrata] Complete CDS. CAGL0A02772g	CDC40	YDR364c	GO:0016072|GO:0006397|GO:0005634|GO:0000389|GO:0031202|GO:0042254|GO:0005681|GO:0051301|GO:0000082|GO:0000348|GO:0008380|GO:0009451|GO:0007049	Pre-mRNA splicing factor, important for catalytic step II of pre-mRNA splicing and plays a role in cell cycle progression
CAGL0A03102g			-1.11519	-2.16781	3.12308	-1.86338	-1.0287	-1.31195	1.14196	CAGL0A03102g similar to tr Q06408 Saccharomyces cerevisiae YDR380w, start by similarity [Candida glabrata] Complete CDS. CAGL0A03102g	ARO10	YDR380w	GO:0050177|GO:0000287|GO:0000950|GO:0005737|GO:0016829|GO:0006914|GO:0030976|GO:0006559|GO:0004737|GO:0006572|GO:0009083|GO:0003824|GO:0006569|GO:0000951|GO:0016831|GO:0046872|GO:0006552|GO:0007039|GO:0000949	Phenylpyruvate decarboxylase, catalyzes decarboxylation of phenylpyruvate to phenylacetaldehyde, which is the first specific step in the Ehrlich pathway
CAGL0A03278g			-1.02173	1.35098	1.14004	2.15066	1.7571	2.10294	1.53856	CAGL0A03278g highly similar to sp P05735 Saccharomyces cerevisiae YBR084ca RPL19B or sp P05735 Saccharomyces cerevisiae YBL027w RPL19A [Candida glabrata] Complete CDS. CAGL0A03278g	RPL19A	YBR084c	GO:0005840|GO:0030529|GO:0022625|GO:0006412|GO:0005622|GO:0003735|GO:0005737	Protein component of the large (60S) ribosomal subunit, nearly identical to Rpl19Bp and has similarity to rat L19 ribosomal protein
CAGL0A03674g			-1.03736	-1.43642	-1.95434	-1.66023	-2.02038	-2.01553	-1.50339	CAGL0A03674g similar to sp P38278 Saccharomyces cerevisiae YBR141c, start by similarity [Candida glabrata] Complete CDS. CAGL0A03674g		YBR141c
CAGL0A03740g			-4.13902	-1.73724	1.33454	-1.24835	2.44054	-1.45213	-1.11988	CAGL0A03740g highly similar to sp P13711 Saccharomyces cerevisiae YGL205w POX1, start by similarity [Candida glabrata] Complete CDS. CAGL0A03740g	POX1	YGL205w	GO:0016627|GO:0009055|GO:0008152|GO:0050660|GO:0005782|GO:0005777|GO:0055114|GO:0006635|GO:0003997|GO:0006631|GO:0003995|GO:0016491|GO:0006629	Fatty-acyl coenzyme A oxidase, involved in the fatty acid beta-oxidation pathway
CAGL0A03883g			1.20496	1.60149	1.5577	2.14568	1.90127	2.26404	2.17103	CAGL0A03883g similar to sp P32344 Saccharomyces cerevisiae YLR204w QRI5, hypothetical start [Candida glabrata] Complete CDS. CAGL0A03883g	QRI5	YLR204w	GO:0016020|GO:0006397|GO:0003674|GO:0006412|GO:0005743|GO:0005739|GO:0031305	Mitochondrial inner membrane protein, required for accumulation of spliced COX1 mRNA
CAGL0A03905g			-1.32533	-1.50548	-2.55017	-1.55457	-1.64167	-1.64907	-1.4466	CAGL0A03905g similar to sp P32339 Saccharomyces cerevisiae YLR205c, hypothetical start [Candida glabrata] Complete CDS. CAGL0A03905g	HMX1	YLR205c	GO:0016020|GO:0006879|GO:0020037|GO:0005783|GO:0005506|GO:0042167|GO:0046872|GO:0006788|GO:0004392|GO:0004601|GO:0016021|GO:0005789	ER localized, heme-binding peroxidase involved in the degradation of heme
CAGL0A04565g			2.06498	1.00333	1.01738	1.05655	-1.27573	1.0752	-1.01398	CAGL0A04565g similar to sp P25302 Saccharomyces cerevisiae YER111c SWI4, start by similarity [Candida glabrata] Complete CDS. CAGL0A04565g	SWI4	YER111c	GO:0005634|GO:0003677|GO:0043193|GO:0006355|GO:0006350|GO:0043565|GO:0000082|GO:0003700|GO:0033309	DNA binding component of the SBF complex (Swi4p-Swi6p), a transcriptional activator that in concert with MBF (Mbp1-Swi6p) regulates late G1-specific transcription of targets including cyclins and genes required for DNA synthesis and repair
CAGL0A04587g			1.39226	-1.49293	-2.30253	-1.60374	-2.25937	-1.89811	-1.27543	CAGL0A04587g similar to sp P38179 Saccharomyces cerevisiae YBL082c RHK1 mannosyltransferase, hypothetical start [Candida glabrata] Complete CDS. CAGL0A04587g	ALG3	YBL082c	GO:0016020|GO:0006490|GO:0006486|GO:0005783|GO:0004584|GO:0000033|GO:0000030|GO:0043094|GO:0016757|GO:0016021|GO:0016740|GO:0005789	Dolichol-P-Man dependent alpha(1-3) mannosyltransferase, involved in the synthesis of dolichol-linked oligosaccharide donor for N-linked glycosylation of proteins
CAGL0B00638g			1.42949	-2.79624	-7.7163	-4.20831	-7.55782	-5.38599	-4.59063	CAGL0B00638g similar to sp P25576 Saccharomyces cerevisiae YCL047c, hypothetical start [Candida glabrata] Complete CDS. CAGL0B00638g		YCL047c
CAGL0B00770g			-1.03514	1.72753	2.7664	1.05407	1.86824	-1.00345	1.58899	CAGL0B00770g similar to sp P25568 Saccharomyces cerevisiae YCL038c, start by similarity [Candida glabrata] Complete CDS. CAGL0B00770g	ATG22	YCL038c	GO:0016020|GO:0006810|GO:0005773|GO:0003674|GO:0005774|GO:0032974|GO:0006914|GO:0016021|GO:0031166|GO:0015031	Vacuolar integral membrane protein required for efflux of amino acids during autophagic body breakdown in the vacuole
CAGL0B00836g			1.06289	-1.61648	-6.08488	-2.14646	-2.74732	-2.07845	-1.66924	CAGL0B00836g similar to sp P25566 Saccharomyces cerevisiae YCL033c, hypothetical start [Candida glabrata] Complete CDS. CAGL0B00836g		YCL033c
CAGL0B00858g			-1.06354	-2.04311	-2.62277	-2.22793	-2.17598	-2.31364	-2.41582	CAGL0B00858g similar to sp P25344 Saccharomyces cerevisiae YCL032w STE50 pheromone response pathway protein, hypothetical start [Candida glabrata] Complete CDS. CAGL0B00858g	STE50	YCL032w	GO:0007165|GO:0001402|GO:0032093|GO:0007050|GO:0005737|GO:0019236|GO:0000161|GO:0019887|GO:0000750|GO:0007049	Protein involved in mating response, invasive/filamentous growth, and osmotolerance, acts as an adaptor that links G protein-associated Cdc42p-Ste20p complex to the effector Ste11p to modulate signal transduction
CAGL0B00902g			-1.25286	2.02851	4.18599	1.22735	2.02352	1.15487	1.55231	CAGL0B00902g highly similar to sp P00815 Saccharomyces cerevisiae YCL030c HIS4, start by similarity [Candida glabrata] Complete CDS. CAGL0B00902g	HIS4	YCL030c	GO:0008652|GO:0008152|GO:0005622|GO:0051287|GO:0003824|GO:0055114|GO:0004635|GO:0004636|GO:0046872|GO:0016787|GO:0000105|GO:0008270|GO:0004399|GO:0016491	Multifunctional enzyme containing phosphoribosyl-ATP pyrophosphatase, phosphoribosyl-AMP cyclohydrolase, and histidinol dehydrogenase activities
CAGL0B00946g			-1.10163	1.63631	2.15974	1.34695	1.83116	1.20984	1.37285	CAGL0B00946g similar to sp P25367 Saccharomyces cerevisiae YCL028w RNQ1 prion epigenetic modifier of protein function, hypothetical start [Candida glabrata] Complete CDS. CAGL0B00946g	RNQ1	YCL028w	GO:0003674|GO:0005634|GO:0005829|GO:0008150|GO:0006417|GO:0005737	[PIN(+)] prion, an infectious protein conformation that is generally an ordered protein aggregate
CAGL0B01078g	CAGL0B01078g		-1.22493	1.44147	2.42697	1.06597	2.37264	1.09446	1.7623	CAGL0B01078g similar to tr Q06251 Saccharomyces cerevisiae YLR177w or sp P50896 Saccharomyces cerevisiae YDR505c PSP1, hypothetical start [Candida glabrata] Complete CDS. CAGL0B01078g		YLR177w
CAGL0B01100g			1.03154	1.75692	2.23408	1.54575	2.03964	1.35563	1.51623	CAGL0B01100g similar to sp P14306 Saccharomyces cerevisiae YLR178c TFS1, start by similarity [Candida glabrata] Complete CDS. CAGL0B01100g	TFS1	YLR178c	GO:0008289|GO:0000329|GO:0004867|GO:0030162|GO:0000328|GO:0004866|GO:0005737|GO:0030414	Carboxypeptidase Y inhibitor, function requires acetylation by the NatB N-terminal acetyltransferase
CAGL0B01419g			1.11171	-1.32785	-2.31946	-1.15804	-1.49864	-1.30095	-1.14777	CAGL0B01419g highly similar to sp P50861 Saccharomyces cerevisiae YOL143c RIB4 6, 7-dimethyl-8-ribityllumazine synthase, start by similarity [Candida glabrata] Complete CDS. CAGL0B01419g	RIB4	YOL143c	GO:0005634|GO:0000906|GO:0009231|GO:0006793|GO:0055114|GO:0005737|GO:0009117|GO:0004746|GO:0006112|GO:0016740|GO:0009349	Lumazine synthase (6,7-dimethyl-8-ribityllumazine synthase, also known as DMRL synthase)
CAGL0B01507g			-3.55051	-2.72119	-2.09755	-1.09324	1.12056	-2.1761	-2.999	CAGL0B01507g highly similar to sp P18544 Saccharomyces cerevisiae YOL140w ARG8 acetylornithine aminotransferase, start by similarity [Candida glabrata] Complete CDS. CAGL0B01507g	ARG8	YOL140w	GO:0005759|GO:0008652|GO:0003992|GO:0006399|GO:0006526|GO:0003824|GO:0006525|GO:0006592|GO:0008483|GO:0016740|GO:0009451|GO:0005739|GO:0030170	Acetylornithine aminotransferase, catalyzes the fourth step in the biosynthesis of the arginine precursor ornithine
CAGL0B01595g			1.38553	3.26775	10.6538	1.67559	4.00251	1.2651	2.09292	CAGL0B01595g similar to KLLA0E12067g Kluyveromyces lactis, hypothetical start [Candida glabrata] Complete CDS. CAGL0B01595g
CAGL0B01727g			2.29163	-1.58718	-1.49943	-1.71916	-1.52993	-1.57323	-1.60186	CAGL0B01727g similar to tr Q04585 Saccharomyces cerevisiae YDR109c, hypothetical start [Candida glabrata] Complete CDS. CAGL0B01727g		YDR109c
CAGL0B01771g			2.10901	1.36963	1.18602	1.05964	1.10322	1.55758	1.26093	CAGL0B01771g weakly similar to sp O13329 Saccharomyces cerevisiae YDR110w FOB1 DNA replication fork blocking protein, hypothetical start [Candida glabrata] Complete CDS. CAGL0B01771g	FOB1	YDR110w	GO:0016072|GO:0007580|GO:0000182|GO:0042254|GO:0001302|GO:0005730|GO:0000183|GO:0006310|GO:0008156	Nucleolar protein required for DNA replication fork blocking and recombinational hotspot activities
CAGL0B02189g			1.92938	1.28156	1.95288	1.87906	1.72252	2.1925	1.52915	CAGL0B02189g highly similar to sp P30822 Saccharomyces cerevisiae YGR218w CRM1, start by similarity [Candida glabrata] Complete CDS. CAGL0B02189g	CRM1	YGR218w	GO:0006406|GO:0005643|GO:0008565|GO:0005816|GO:0017038|GO:0005737|GO:0000055|GO:0008320|GO:0006611|GO:0015031|GO:0045184|GO:0006810|GO:0005634|GO:0051170|GO:0005488|GO:0006417|GO:0006886|GO:0006606|GO:0000059	Major karyopherin, involved in export of proteins, RNAs, and ribosomal subunits from the nucleus
CAGL0B02233g			1.13047	-1.42671	-2.18152	-1.5981	-2.10775	-1.69979	-1.87335	CAGL0B02233g similar to sp P53306 Saccharomyces cerevisiae YGR216c GPI1 N-acetylglucosaminyl-phosphatidylinositol biosynthetic protein, hypothetical start [Candida glabrata] Complete CDS. CAGL0B02233g	GPI1	YGR216c	GO:0018193|GO:0016020|GO:0006506|GO:0017176|GO:0000506|GO:0008194|GO:0016757|GO:0016021|GO:0016740	Membrane protein involved in the synthesis of N-acetylglucosaminyl phosphatidylinositol (GlcNAc-PI), the first intermediate in the synthesis of glycosylphosphatidylinositol (GPI) anchors
CAGL0B02343g	CAGL0B02343g		-1.05962	-2.27258	-3.52926	-3.68174	-3.59147	-3.29412	-3.13335	CAGL0B02343g similar to sp P13090 Saccharomyces cerevisiae YML116w ATR1 Aminotriazole resistance protein or sp Q03263 Saccharomyces cerevisiae YMR279c, hypothetical start [Candida glabrata] Complete CDS. CAGL0B02343g	ATR1	YML116w	GO:0016020|GO:0006810|GO:0006725|GO:0006807|GO:0015893|GO:0015559|GO:0016021|GO:0005886|GO:0005215|GO:0006855	Multidrug efflux pump of the major facilitator superfamily, required for resistance to aminotriazole and 4-nitroquinoline-N-oxide
CAGL0B02431g			-1.17507	1.42362	2.25081	1.40822	1.86841	1.36677	1.71886	CAGL0B02431g highly similar to sp P32340 Saccharomyces cerevisiae YML120c NDI1 NADH-ubiquinone oxidoreductase, hypothetical start [Candida glabrata] Complete CDS. CAGL0B02431g	NDI1	YML120c	GO:0016020|GO:0005759|GO:0050660|GO:0006116|GO:0055114|GO:0043065|GO:0006120|GO:0005743|GO:0005739|GO:0008137|GO:0016491|GO:0001300	NADH:ubiquinone oxidoreductase, transfers electrons from NADH to ubiquinone in the respiratory chain but does not pump protons, in contrast to the higher eukaryotic multisubunit respiratory complex I
CAGL0B02475g			-1.18784	1.22508	2.35859	-1.14902	1.497	-1.14375	1.43915	CAGL0B02475g highly similar to sp P25297 Saccharomyces cerevisiae YML123c PHO84, start by similarity [Candida glabrata] Complete CDS. CAGL0B02475g	PHO84	YML123c	GO:0016072|GO:0016020|GO:0006810|GO:0005384|GO:0006944|GO:0042254|GO:0006817|GO:0005315|GO:0005887|GO:0006797|GO:0016021|GO:0006828|GO:0009451|GO:0005215	High-affinity inorganic phosphate (Pi) transporter and low-affinity manganese transporter
CAGL0B02563g		CAGL0B02563g	-1.41852	2.67819	4.05922	1.72892	4.2881	1.4292	2.2574	CAGL0B02563g similar to sp Q03104 Saccharomyces cerevisiae YML128c GIN3, hypothetical start [Candida glabrata] Complete CDS. CAGL0B02563g	MSC1	YML128c	GO:0003674|GO:0005783|GO:0007131|GO:0005739	Protein of unknown function
CAGL0B02860g			-1.65319	1.898	3.82144	1.48846	3.43025	1.29529	1.83548	CAGL0B02860g some similarities with tr Q06485 Saccharomyces cerevisiae YLR356w, start by similarity [Candida glabrata] Complete CDS. CAGL0B02860g		YLR356w
CAGL0B02882g	CAGL0B02882g		-2.54646	-2.64851	1.01682	-1.97152	-1.32108	-1.60019	-1.58683	CAGL0B02882g weakly similar to DEHA0A06369g Debaryomyces hansenii and CA4539 CaIFQ4 Candida albicans, hypothetical start [Candida glabrata] Complete CDS. CAGL0B02882g
CAGL0B03047g			1.57397	1.75361	5.26712	1.67375	2.79095	1.90243	2.19414	CAGL0B03047g highly similar to sp P06168 Saccharomyces cerevisiae YLR355c ILV5 ketol-acid reducto-isomerase, start by similarity [Candida glabrata] Complete CDS. CAGL0B03047g	ILV5	YLR355c	GO:0000287|GO:0008652|GO:0042645|GO:0008152|GO:0004455|GO:0003824|GO:0055114|GO:0005488|GO:0009082|GO:0000002|GO:0005739|GO:0050662|GO:0016491	Acetohydroxyacid reductoisomerase, mitochondrial protein involved in branched-chain amino acid biosynthesis, also required for maintenance of wild-type mitochondrial DNA and found in mitochondrial nucleoids
CAGL0B03421g			1.16486	-1.66555	-2.07771	-1.96599	-2.10428	-1.91388	-2.03839	CAGL0B03421g similar to sp P12351 Saccharomyces cerevisiae YLR256w HAP1 transcription factor, hypothetical start [Candida glabrata] Complete CDS. CAGL0B03421g	HAP1	YLR256w	GO:0005634|GO:0003677|GO:0006355|GO:0005506|GO:0009060|GO:0003704|GO:0046872|GO:0045944|GO:0006350|GO:0008270|GO:0003700	Zinc finger transcription factor involved in the complex regulation of gene expression in response to levels of heme and oxygen
CAGL0B03817g			-1.26673	1.43071	2.00492	1.18852	1.98842	1.20847	1.32782	CAGL0B03817g highly similar to sp P47085 Saccharomyces cerevisiae YJR008w, hypothetical start [Candida glabrata] Complete CDS. CAGL0B03817g		YJR008w
CAGL0B03949g			1.07245	-2.25111	-4.26232	-2.67697	-2.40735	-2.18394	-2.03653	CAGL0B03949g similar to sp P46950 Saccharomyces cerevisiae YGR197c SNG1 or sp P47090 Saccharomyces cerevisiae YJR015w, hypothetical start [Candida glabrata] Complete CDS. CAGL0B03949g	SNG1	YGR197c	GO:0016020|GO:0003674|GO:0042493|GO:0016021	Protein involved in nitrosoguanidine (MNNG) resistance
CAGL0B04169g			3.52975	1.25716	2.36876	1.39331	1.72768	1.96499	1.57805	CAGL0B04169g highly similar to tr Q06106 Saccharomyces cerevisiae YPR112c MRD1, start by similarity [Candida glabrata] Complete CDS. CAGL0B04169g	MRD1	YPR112c	GO:0030686|GO:0005634|GO:0003723|GO:0000472|GO:0000447|GO:0006364|GO:0003676|GO:0000480|GO:0003674|GO:0005730|GO:0030529|GO:0000166|GO:0034462	Essential conserved protein that is part of the 90S preribosome
CAGL0B04323g			-1.12923	1.48016	2.34169	1.2566	2.32789	1.33228	1.8974	CAGL0B04323g similar to sp P38071 Saccharomyces cerevisiae YBR026c MRF1, hypothetical start [Candida glabrata] Complete CDS. CAGL0B04323g	ETR1	YBR026c	GO:0005759|GO:0003677|GO:0008152|GO:0004319|GO:0003824|GO:0055114|GO:0009060|GO:0005488|GO:0019166|GO:0016631|GO:0008270|GO:0005739|GO:0006633|GO:0016491|GO:0008610	2-enoyl thioester reductase, member of the medium chain dehydrogenase/reductase family
CAGL0B04675g			2.33135	1.48405	-1.72617	1.26526	1.9725	1.20493	1.2306	CAGL0B04675g similar to sp P33309 Saccharomyces cerevisiae YNL001w DOM34, start by similarity [Candida glabrata] Complete CDS. CAGL0B04675g	DOM34	YNL001w	GO:0007124|GO:0005634|GO:0030437|GO:0006417|GO:0005737|GO:0007067|GO:0004521|GO:0042254|GO:0007126|GO:0051301|GO:0000294|GO:0006412|GO:0007049	Endoribonuclease
CAGL0B04895g			1.13981	-2.64821	-6.60227	-3.22169	-5.07453	-3.44265	-3.11719	CAGL0B04895g weakly similar to sp P48743 Saccharomyces cerevisiae YLR176c RFX1 repressor of DNA damage-inducible genes, hypothetical start [Candida glabrata] Complete CDS. CAGL0B04895g	RFX1	YLR176c	GO:0005634|GO:0003677|GO:0006355|GO:0016566|GO:0016563|GO:0005737|GO:0000122|GO:0045944|GO:0006112	Major transcriptional repressor of DNA-damage-regulated genes, recruits repressors Tup1p and Cyc8p to their promoters
CAGL0B04939g			1.08685	2.19868	3.33855	1.42782	1.90858	1.31818	2.56551	CAGL0B04939g similar to tr Q06247 Saccharomyces cerevisiae YLR173w, hypothetical start [Candida glabrata] Complete CDS. CAGL0B04939g		YLR173w
CAGL0C00253g			-1.27425	1.13344	2.54536	-1.52959	1.24135	-1.56567	1.09188	CAGL0C00253g some similarities with sp P08640 Saccharomyces cerevisiae YIR019c STA1, hypothetical start [Candida glabrata] Complete CDS. CAGL0C00253g	MUC1	YIR019c	GO:0016020|GO:0007124|GO:0016337|GO:0030447|GO:0031225|GO:0001403|GO:0003674|GO:0042710|GO:0005886	GPI-anchored cell surface glycoprotein (flocculin) required for pseudohyphal formation, invasive growth, flocculation, and biofilms
CAGL0C01243g			-2.10346	1.43805	2.92725	1.1234	2.1572	1.13151	1.53043	CAGL0C01243g highly similar to sp P07172 Saccharomyces cerevisiae YIL116w HIS5, start by similarity [Candida glabrata] Complete CDS. CAGL0C01243g	HIS5	YIL116w	GO:0016769|GO:0008652|GO:0008152|GO:0006725|GO:0005622|GO:0003824|GO:0009058|GO:0000105|GO:0004400|GO:0008483|GO:0016740|GO:0030170	Histidinol-phosphate aminotransferase, catalyzes the seventh step in histidine biosynthesis
CAGL0C01397g			-1.75206	1.83576	3.17242	1.15653	2.84567	1.38707	2.09318	CAGL0C01397g similar to sp P40433 Saccharomyces cerevisiae YIL107c PFK26, start by similarity [Candida glabrata] Complete CDS. CAGL0C01397g	PFK26	YIL107c	GO:0005524|GO:0016301|GO:0006000|GO:0003824|GO:0006110|GO:0005737|GO:0003873|GO:0006003|GO:0000166|GO:0016740	6-phosphofructo-2-kinase, inhibited by phosphoenolpyruvate and sn-glycerol 3-phosphate, has negligible fructose-2,6-bisphosphatase activity, transcriptional regulation involves protein kinase A
CAGL0C01595g			-1.63637	1.46138	2.73864	-1.05509	1.66918	-1.20235	1.52297	CAGL0C01595g highly similar to sp P33734 Saccharomyces cerevisiae YBR248c HIS7, start by similarity [Candida glabrata] Complete CDS. CAGL0C01595g	HIS7	YBR248c	GO:0016763|GO:0008652|GO:0006950|GO:0005737|GO:0009127|GO:0006541|GO:0042254|GO:0016829|GO:0000105|GO:0009451|GO:0000107|GO:0008152|GO:0005622|GO:0003824|GO:0006417|GO:0009382|GO:0016740	Imidazole glycerol phosphate synthase (glutamine amidotransferase:cyclase), catalyzes the fifth and sixth steps of histidine biosynthesis and also produces 5-aminoimidazole-4-carboxamide ribotide (AICAR), a purine precursor
CAGL0C01771g			-1.11643	1.47208	2.42683	1.14959	2.12884	1.15215	1.60962	CAGL0C01771g similar to sp P38142 Saccharomyces cerevisiae YBR241c or sp P53142 Saccharomyces cerevisiae YGL104c, start by similarity [Candida glabrata] Complete CDS. CAGL0C01771g		YBR241c
CAGL0C01793g			-1.03335	1.6261	2.54415	1.54653	2.39289	1.60159	1.76731	CAGL0C01793g similar to sp P38325 Saccharomyces cerevisiae YBR230c, hypothetical start [Candida glabrata] Complete CDS. CAGL0C01793g	OM14	YBR230c	GO:0016020|GO:0003674|GO:0019867|GO:0031307|GO:0016021|GO:0005741|GO:0005739|GO:0008150	Integral mitochondrial outer membrane protein
CAGL0C01837g			1.09282	-2.00391	-2.38042	-2.65299	-3.04629	-3.02083	-2.40584	CAGL0C01837g weakly similar to sp P25560 Saccharomyces cerevisiae YCL001w RER1 [Candida glabrata] Complete CDS. CAGL0C01837g	RER1	YCL001w	GO:0016020|GO:0030137|GO:0006890|GO:0006621|GO:0000139|GO:0003674|GO:0030134|GO:0005794|GO:0016021|GO:0006888	Protein involved in retention of membrane proteins, including Sec12p, in the ER
CAGL0C02321g			1.41623	-1.47244	1.11963	-2.13389	-1.27985	-2.24086	-1.71019	CAGL0C02321g similar to sp P40025 Saccharomyces cerevisiae YER037w PHM8, hypothetical start [Candida glabrata] Complete CDS. CAGL0C02321g	PHM8	YER037w	GO:0003674|GO:0005634|GO:0008152|GO:0003824|GO:0008150|GO:0005737	Protein of unknown function, expression is induced by low phosphate levels and by inactivation of Pho85p
CAGL0C02365g			1.08242	-3.5445	-4.52848	-2.78819	-2.01331	-3.57242	-3.92792	CAGL0C02365g no similarity, hypothetical start [Candida glabrata] Complete CDS. CAGL0C02365g
CAGL0C02739g			-1.41879	1.77976	2.63711	1.31744	2.47713	1.17734	1.5697	CAGL0C02739g weakly similar to sp P18411 Saccharomyces cerevisiae YAL008w FUN14, hypothetical start [Candida glabrata] Complete CDS. CAGL0C02739g	FUN14	YAL008w	GO:0016020|GO:0003674|GO:0016021|GO:0005741|GO:0005739|GO:0008150	Mitochondrial protein of unknown function
CAGL0C03113g			-1.20268	1.2449	1.84111	1.30353	2.0753	1.07258	1.37301	CAGL0C03113g highly similar to tr Q06151 Saccharomyces cerevisiae YLR270w or tr Q12123 Saccharomyces cerevisiae YOR173w, hypothetical start [Candida glabrata] Complete CDS. CAGL0C03113g	DCS1	YLR270w	GO:0005634|GO:0050072|GO:0000184|GO:0003824|GO:0005737|GO:0000932|GO:0000290|GO:0016787|GO:0016818|GO:0005739	Non-essential hydrolase involved in mRNA decapping, may function in a feedback mechanism to regulate deadenylation, contains pyrophosphatase activity and a HIT (histidine triad) motif
CAGL0C03223g	CAGL0C03223g		-1.04473	1.7791	3.37865	2.11362	2.38395	2.15485	2.31629	CAGL0C03223g highly similar to sp P21801 Saccharomyces cerevisiae YLL041c SDH2, hypothetical start [Candida glabrata] Complete CDS. CAGL0C03223g	SDH2	YLL041c	GO:0016020|GO:0051537|GO:0005506|GO:0006121|GO:0055114|GO:0006099|GO:0005749|GO:0051539|GO:0005739|GO:0051538|GO:0016491|GO:0006810|GO:0009055|GO:0051536|GO:0046872|GO:0005743|GO:0008177	Iron-sulfur protein subunit of succinate dehydrogenase (Sdh1p, Sdh2p, Sdh3p, Sdh4p), which couples the oxidation of succinate to the transfer of electrons to ubiquinone
CAGL0C03443g			-1.68968	1.87815	3.08372	1.48298	2.12371	1.48496	2.10699	CAGL0C03443g highly similar to sp P38999 Saccharomyces cerevisiae YNR050c LYS9, start by similarity [Candida glabrata] Complete CDS. CAGL0C03443g	LYS9	YNR050c	GO:0008652|GO:0008152|GO:0009085|GO:0004755|GO:0003824|GO:0055114|GO:0006417|GO:0005737|GO:0005488|GO:0043284|GO:0019878|GO:0016491	Saccharopine dehydrogenase (NADP+, L-glutamate-forming)
CAGL0C03740g			-1.93068	-2.17671	1.21471	-1.55059	1.12631	-2.00335	-1.91968	CAGL0C03740g weakly similar to sp P40002 Saccharomyces cerevisiae YEL007w TOS9 or sp P38867 Saccharomyces cerevisiae YHR177w, hypothetical start [Candida glabrata] Complete CDS. CAGL0C03740g		YEL007w
CAGL0C03916g			1.33753	-3.87138	-9.50798	-4.57466	-6.79545	-4.54474	-5.04549	CAGL0C03916g weakly similar to sp P40549 Saccharomyces cerevisiae YIL014w MNT3 or sp P53059 Saccharomyces cerevisiae YGL257c MNT2 or sp P39106 Saccharomyces cerevisiae YER001w MNN1, hypothetical start [Candida glabrata] Complete CDS. CAGL0C03916g	MNT3	YIL014w	GO:0016020|GO:0005575|GO:0016757|GO:0006493|GO:0005794|GO:0016021|GO:0000033|GO:0016740|GO:0000139	Alpha-1,3-mannosyltransferase, adds the fourth and fifth alpha-1,3-linked mannose residues to O-linked glycans during protein O-glycosylation
CAGL0C03982g			-1.01016	-4.38783	-8.462	-4.5093	-6.64162	-5.14506	-6.33292	CAGL0C03982g similar to sp P40549 Saccharomyces cerevisiae YIL014w MNT3 or sp P53059 Saccharomyces cerevisiae YGL257c MNT2 or sp P53745 Saccharomyces cerevisiae YNR059w MNT4, hypothetical start [Candida glabrata] Complete CDS. CAGL0C03982g	MNT3	YIL014w	GO:0016020|GO:0005575|GO:0016757|GO:0006493|GO:0005794|GO:0016021|GO:0000033|GO:0016740|GO:0000139	Alpha-1,3-mannosyltransferase, adds the fourth and fifth alpha-1,3-linked mannose residues to O-linked glycans during protein O-glycosylation
CAGL0C04004g			1.15276	-2.84766	-4.61017	-2.95125	-4.05033	-2.89261	-3.06345	CAGL0C04004g similar to sp P40549 Saccharomyces cerevisiae YIL014w MNT3 or sp P53059 Saccharomyces cerevisiae YGL257c MNT2 or sp P39106 Saccharomyces cerevisiae YER001w MNN1, hypothetical start [Candida glabrata] Complete CDS. CAGL0C04004g	MNT3	YIL014w	GO:0016020|GO:0005575|GO:0016757|GO:0006493|GO:0005794|GO:0016021|GO:0000033|GO:0016740|GO:0000139	Alpha-1,3-mannosyltransferase, adds the fourth and fifth alpha-1,3-linked mannose residues to O-linked glycans during protein O-glycosylation
CAGL0C04114g			1.56665	1.48185	1.9685	2.11134	2.30807	2.48352	2.22181	CAGL0C04114g highly similar to sp P02303 Saccharomyces cerevisiae YNL031c HHT2 or sp P02303 Saccharomyces cerevisiae YBR010w HHT1, start by similarity [Candida glabrata] Complete CDS. CAGL0C04114g	HHT2	YNL031c	GO:0006333|GO:0005634|GO:0003677|GO:0006281|GO:0006334|GO:0005694|GO:0006417|GO:0000788|GO:0006412|GO:0006974|GO:0000786	Histone H3, core histone protein required for chromatin assembly, part of heterochromatin-mediated telomeric and HM silencing
CAGL0C04191g			-1.68598	1.81094	3.37801	1.29046	2.72104	1.02667	1.40801	CAGL0C04191g highly similar to sp P38067 Saccharomyces cerevisiae YBR006w UGA2 succinate semialdehyde dehydrogenase, hypothetical start [Candida glabrata] Complete CDS. CAGL0C04191g		YBR006w
CAGL0C04323g			-3.83959	-1.53876	1.34262	-1.14462	1.57482	-1.48539	-1.37717	CAGL0C04323g similar to sp P32356 Saccharomyces cerevisiae YDR001c NTH1 neutral trehalase, hypothetical start [Candida glabrata] Complete CDS. CAGL0C04323g	NTH1	YDR001c	GO:0008152|GO:0004555|GO:0006950|GO:0003824|GO:0005737|GO:0016798|GO:0016787|GO:0005509|GO:0005829|GO:0005993|GO:0005991	Neutral trehalase, degrades trehalose
CAGL0C04367g			1.14505	1.59417	1.56557	1.65547	1.95305	2.04945	1.79358	CAGL0C04367g highly similar to sp P35195 Saccharomyces cerevisiae YBL001c ECM15, start by similarity [Candida glabrata] Complete CDS. CAGL0C04367g	ECM15	YBL001c	GO:0003674|GO:0005634|GO:0005737|GO:0045454|GO:0007047	Non-essential protein of unknown function, likely exists as tetramer, may be regulated by the binding of small-molecule ligands (possibly sulfate ions), may have a role in yeast cell-wall biogenesis
CAGL0C04543g			-1.57464	2.16539	2.6105	1.58798	2.54056	1.60482	2.20288	CAGL0C04543g highly similar to sp P47137 Saccharomyces cerevisiae YJR096w, hypothetical start [Candida glabrata] Complete CDS. CAGL0C04543g		YJR096w
CAGL0C04587g			-1.62409	1.23422	1.89997	1.06265	2.1661	1.03496	1.28821	CAGL0C04587g similar to sp P47139 Saccharomyces cerevisiae YJR098c, hypothetical start [Candida glabrata] Complete CDS. CAGL0C04587g		YJR098c
CAGL0C05027g			-1.98255	1.27059	1.96405	1.09161	2.58931	-1.25613	1.08808	CAGL0C05027g similar to sp P80235 Saccharomyces cerevisiae YAR035w YAT1, hypothetical start [Candida glabrata] Complete CDS. CAGL0C05027g		YAR035w
CAGL0C05115g			-4.74776	-3.31765	-2.35379	-1.31195	-1.01112	-2.81147	-3.10823	CAGL0C05115g highly similar to sp P22768 Saccharomyces cerevisiae YOL058w ARG1, start by similarity [Candida glabrata] Complete CDS. CAGL0C05115g	ARG1	YOL058w	GO:0008652|GO:0005524|GO:0004055|GO:0006725|GO:0006526|GO:0000053|GO:0016874|GO:0000166|GO:0005829|GO:0006082|GO:0000052	Arginosuccinate synthetase, catalyzes the formation of L-argininosuccinate from citrulline and L-aspartate in the arginine biosynthesis pathway
CAGL0C05137g			1.21664	1.49303	1.70519	1.70102	2.29334	1.78292	2.00965	CAGL0C05137g highly similar to sp P41911 Saccharomyces cerevisiae YOL059w GPD3 or sp Q00055 Saccharomyces cerevisiae YDL022w GPD1, hypothetical start [Candida glabrata] Complete CDS. CAGL0C05137g	GPD2	YOL059w	GO:0006725|GO:0006116|GO:0055114|GO:0006066|GO:0005737|GO:0009117|GO:0006071|GO:0006072|GO:0005829|GO:0005975|GO:0005739|GO:0016491|GO:0016614|GO:0016616|GO:0008152|GO:0046168|GO:0051287|GO:0003824|GO:0004367|GO:0005488|GO:0009331|GO:0050662	NAD-dependent glycerol 3-phosphate dehydrogenase, homolog of Gpd1p, expression is controlled by an oxygen-independent signaling pathway required to regulate metabolism under anoxic conditions
CAGL0C05269g			-1.20626	1.55259	2.03659	1.25099	1.75386	1.1169	1.32753	CAGL0C05269g similar to tr Q08227 Saccharomyces cerevisiae YOL065c INP54, hypothetical start [Candida glabrata] Complete CDS. CAGL0C05269g	INP54	YOL065c	GO:0016020|GO:0006810|GO:0005783|GO:0004437|GO:0016787|GO:0004439|GO:0005789|GO:0015031|GO:0046856	Phosphatidylinositol 4,5-bisphosphate 5-phosphatase with a role in secretion, localizes to the endoplasmic reticulum via the C-terminal tail
CAGL0C05445g			-1.04023	-1.73296	-1.96647	-2.30852	-2.42096	-2.01224	-1.69732	CAGL0C05445g similar to tr Q07660 Saccharomyces cerevisiae YDL231c BRE4, hypothetical start [Candida glabrata] Complete CDS. CAGL0C05445g	BRE4	YDL231c	GO:0016020|GO:0006810|GO:0003674|GO:0016021|GO:0006897|GO:0015031|GO:0006417	Zinc finger protein containing five transmembrane domains
CAGL0C05533g			-1.11148	-2.22725	-1.96302	-2.78603	-1.85173	-2.6801	-1.85352	CAGL0C05533g similar to tr Q07716 Saccharomyces cerevisiae YDL237w, hypothetical start [Candida glabrata] Complete CDS. CAGL0C05533g	YDL237W	YDL237w	GO:0005575|GO:0003674|GO:0008150	Putative protein of unknown function
CAGL0C05555g			-1.42365	-1.21307	2.18929	-1.7932	1.34456	-1.9384	-1.15796	CAGL0C05555g similar to sp Q07729 Saccharomyces cerevisiae YDL238c, hypothetical start [Candida glabrata] Complete CDS. CAGL0C05555g	GUD1	YDL238c	GO:0046872|GO:0008892|GO:0046098|GO:0016787|GO:0016811|GO:0008270|GO:0005737	Guanine deaminase, a catabolic enzyme of the guanine salvage pathway producing xanthine and ammonia from guanine
CAGL0D00198g			-1.2443	1.79765	2.91146	1.39208	3.19486	1.07094	1.48858	CAGL0D00198g similar to sp P39714 Saccharomyces cerevisiae YAL060w FUN49 or sp P39713 Saccharomyces cerevisiae YAL061w FUN50, start by similarity [Candida glabrata] Complete CDS. CAGL0D00198g	BDH1	YAL060w	GO:0008152|GO:0000721|GO:0003824|GO:0055114|GO:0006066|GO:0005737|GO:0005488|GO:0046872|GO:0008270|GO:0016491	NAD-dependent (R,R)-butanediol dehydrogenase, catalyzes oxidation of (R,R)-2,3-butanediol to (3R)-acetoin, oxidation of meso-butanediol to (3S)-acetoin, and reduction of acetoin
CAGL0D00528g			1.10648	1.37272	1.38495	2.09667	1.69233	1.82764	1.53919	CAGL0D00528g highly similar to sp P07149 Saccharomyces cerevisiae YKL182w FAS1 fatty-acyl-CoA synthase, hypothetical start [Candida glabrata] Complete CDS. CAGL0D00528g	FAS1	YKL182w	GO:0004320|GO:0004313|GO:0055114|GO:0005737|GO:0016829|GO:0016787|GO:0005829|GO:0004318|GO:0006633|GO:0005739|GO:0016491|GO:0008610|GO:0004317|GO:0008152|GO:0003824|GO:0004314|GO:0006417|GO:0005835|GO:0005811|GO:0016740|GO:0004321|GO:0004312	Beta subunit of fatty acid synthetase, which catalyzes the synthesis of long-chain saturated fatty acids
CAGL0D00594g			-1.01713	1.14832	2.19569	1.36314	1.65815	1.17005	1.10383	CAGL0D00594g similar to tr Q07458 Saccharomyces cerevisiae YDL076c, hypothetical start [Candida glabrata] Complete CDS. CAGL0D00594g	RXT3	YDL076c	GO:0003674|GO:0000508|GO:0006342|GO:0005634|GO:0006355|GO:0006350|GO:0006914|GO:0016575|GO:0016568	Subunit of the RPD3L complex
CAGL0D00704g			-1.02517	1.68419	2.01225	1.51835	2.38905	1.51718	1.65048	CAGL0D00704g similar to tr Q07451 Saccharomyces cerevisiae YDL072c, start by similarity [Candida glabrata] Complete CDS. CAGL0D00704g		YDL072c
CAGL0D00770g			1.09397	1.52598	2.32925	1.42234	1.7254	1.35834	1.65839	CAGL0D00770g highly similar to sp P21954 Saccharomyces cerevisiae YDL066w IDP1 isocitrate dehydrogenase or sp P41939 Saccharomyces cerevisiae YLR174w IDP2 or sp P53982 Saccharomyces cerevisiae YNL009w IDP3, start by similarity [Candida glabrata] Complete	IDP1	YDL066w	GO:0000287|GO:0016616|GO:0006097|GO:0042645|GO:0008152|GO:0006725|GO:0006537|GO:0055114|GO:0004450|GO:0006099|GO:0046872|GO:0006102|GO:0005739|GO:0051186|GO:0030145|GO:0016491	Mitochondrial NADP-specific isocitrate dehydrogenase, catalyzes the oxidation of isocitrate to alpha-ketoglutarate
CAGL0D00990g			-1.46249	1.27544	3.29629	-1.45603	1.47731	-1.46411	1.08235	CAGL0D00990g similar to tr Q07379 Saccharomyces cerevisiae YDL057w, hypothetical start [Candida glabrata] Complete CDS. CAGL0D00990g		YDL057w
CAGL0D01056g			-1.34968	1.16549	2.13171	-1.16356	1.44037	-1.04416	1.33092	CAGL0D01056g similar to tr Q07376 Saccharomyces cerevisiae YDL054c, start by similarity [Candida glabrata] Complete CDS. CAGL0D01056g	MCH1	YDL054c	GO:0016020|GO:0006810|GO:0005774|GO:0016021|GO:0008028|GO:0005773|GO:0005215	Protein with similarity to mammalian monocarboxylate permeases, which are involved in transport of monocarboxylic acids across the plasma membrane
CAGL0D01270g			1.01243	-1.63361	-16.0059	-1.96111	-2.9444	-1.79645	-2.07782	CAGL0D01270g some similarities with sp P41902 Saccharomyces cerevisiae YOR031w CRS5, hypothetical start [Candida glabrata] Complete CDS. CAGL0D01270g	CRS5	YOR031w	GO:0046872|GO:0005507|GO:0010038|GO:0005737	Copper-binding metallothionein, required for wild-type copper resistance
CAGL0D01364g			1.45908	1.63704	1.51959	1.91873	1.62429	2.22071	1.87558	CAGL0D01364g similar to sp P14922 Saccharomyces cerevisiae YBR112c CYC8 general repressor of transcription, hypothetical start [Candida glabrata] Complete CDS. CAGL0D01364g	CYC8	YBR112c	GO:0016565|GO:0005634|GO:0006338|GO:0006355|GO:0005488|GO:0016584|GO:0017053|GO:0016481|GO:0003713|GO:0006350|GO:0006354	General transcriptional co-repressor, acts together with Tup1p
CAGL0D01892g			-1.01797	1.46219	2.76933	1.07456	1.97115	1.41281	2.02721	CAGL0D01892g highly similar to sp P23542 Saccharomyces cerevisiae YLR027c AAT2 aspartate aminotransferase, hypothetical start [Candida glabrata] Complete CDS. CAGL0D01892g	AAT2	YLR027c	GO:0016769|GO:0006532|GO:0006520|GO:0005777|GO:0004069|GO:0003824|GO:0005737|GO:0009058|GO:0005829|GO:0006082|GO:0008483|GO:0016740|GO:0030170	Cytosolic aspartate aminotransferase, involved in nitrogen metabolism
CAGL0D01936g			1.32019	1.48497	2.16248	1.98966	2.35987	2.01966	1.85149	CAGL0D01936g highly similar to sp P39929 Saccharomyces cerevisiae YLR025w SNF7, start by similarity [Candida glabrata] Complete CDS. CAGL0D01936g	SNF7	YLR025w	GO:0016020|GO:0010008|GO:0006810|GO:0045324|GO:0005737|GO:0005768|GO:0005515|GO:0000815|GO:0043162|GO:0015031	One of four subunits of the endosomal sorting complex required for transport III (ESCRT-III)
CAGL0D01958g			-1.25703	1.55251	2.01933	1.86321	2.16419	1.97094	1.64502	CAGL0D01958g similar to sp P33421 Saccharomyces cerevisiae YKL141w SDH3 cytochrome b560 subunit of respiratory complex II, hypothetical start [Candida glabrata] Complete CDS. CAGL0D01958g	SDH3	YKL141w	GO:0016020|GO:0009055|GO:0006810|GO:0005506|GO:0006121|GO:0006099|GO:0046872|GO:0000104|GO:0005749|GO:0016021|GO:0005743|GO:0048038|GO:0008177|GO:0005739	Cytochrome b subunit of succinate dehydrogenase (Sdh1p, Sdh2p, Sdh3p, Sdh4p), which couples the oxidation of succinate to the transfer of electrons to ubiquinone
CAGL0D01980g			1.04662	1.17734	2.27881	1.23661	1.97682	1.44397	1.62704	CAGL0D01980g similar to sp P34163 Saccharomyces cerevisiae YKL140w TGL1 triacylglycerol lipase, hypothetical start [Candida glabrata] Complete CDS. CAGL0D01980g	TGL1	YKL140w	GO:0016020|GO:0016042|GO:0004771|GO:0016787|GO:0005811|GO:0016021|GO:0016298|GO:0016125|GO:0012511|GO:0006629	Steryl ester hydrolase, one of three gene products (Yeh1p, Yeh2p, Tgl1p) responsible for steryl ester hydrolase activity and involved in sterol homeostasis
CAGL0D02134g			-1.41474	1.39617	2.38663	1.09932	1.59029	1.21028	1.36357	CAGL0D02134g similar to sp P36066 Saccharomyces cerevisiae YKL133c or sp Q04472 Saccharomyces cerevisiae YMR115w, hypothetical start [Candida glabrata] Complete CDS. CAGL0D02134g		YKL133c
CAGL0D02150g			1.04375	-1.50906	-2.0676	-1.32552	-1.49883	-1.4075	-1.32628	CAGL0D02150g highly similar to sp P40204 Saccharomyces cerevisiae YFL017wa SNP2 Small nuclear ribonucleoprotein G, start by similarity [Candida glabrata] Complete CDS. CAGL0D02150g	SMX2	YFL017w	GO:0006397|GO:0005685|GO:0005634|GO:0003723|GO:0000398|GO:0046540|GO:0031202|GO:0030529|GO:0005682|GO:0008380|GO:0016071	Core Sm protein Sm G
CAGL0D02354g			1.41347	-1.30237	-2.27171	-1.57993	-2.32015	-1.62788	-1.6924	CAGL0D02354g similar to tr Q12186 Saccharomyces cerevisiae YLR116w MSL5 branch point bridging protein, start by similarity [Candida glabrata] Complete CDS. CAGL0D02354g	MSL5	YLR116w	GO:0006397|GO:0005634|GO:0003723|GO:0000398|GO:0006417|GO:0016192|GO:0003676|GO:0006886|GO:0046872|GO:0030117|GO:0008270|GO:0008380|GO:0000243	Component of the commitment complex, which defines the first step in the splicing pathway
CAGL0D02816g			-1.06833	-1.8391	-1.9435	-1.8656	-2.13501	-1.8132	-1.44044	CAGL0D02816g similar to tr Q07845 Saccharomyces cerevisiae YLL035w GRC3, start by similarity [Candida glabrata] Complete CDS. CAGL0D02816g	GRC3	YLL035w	GO:0005575|GO:0003674|GO:0042254|GO:0005634|GO:0006364	Protein of unknown function, required for cell growth and possibly involved in rRNA processing
CAGL0D03806g			1.28944	1.66016	1.39717	2.04877	1.61463	2.10559	1.76151	CAGL0D03806g similar to sp P38783 Saccharomyces cerevisiae YHR059w, hypothetical start [Candida glabrata] Complete CDS. CAGL0D03806g	FYV4	YHR059w	GO:0005759|GO:0003674|GO:0031980|GO:0006412|GO:0005739|GO:0005694|GO:0008150	Protein of unknown function, required for survival upon exposure to K1 killer toxin
CAGL0D03894g			-3.01593	-1.23369	1.31771	1.01822	2.53238	-1.07844	1.03012	CAGL0D03894g similar to sp P32264 Saccharomyces cerevisiae YDR300c PRO1 or sp P38690 Saccharomyces cerevisiae YHR033w, hypothetical start [Candida glabrata] Complete CDS. CAGL0D03894g	PRO1	YDR300c	GO:0006561|GO:0008652|GO:0003723|GO:0016301|GO:0005737|GO:0042254|GO:0004349|GO:0016740	Gamma-glutamyl kinase, catalyzes the first step in proline biosynthesis
CAGL0D03938g			-1.22358	1.4405	2.13183	1.21371	1.75426	1.22504	1.51304	CAGL0D03938g weakly similar to sp P38769 Saccharomyces cerevisiae YHR035w, hypothetical start [Candida glabrata] Complete CDS. CAGL0D03938g		YHR035w
CAGL0D03982g			-1.06003	1.55501	2.16505	1.11411	1.714	1.01802	1.35289	CAGL0D03982g highly similar to sp P07275 Saccharomyces cerevisiae YHR037w PUT2 1-pyrroline-5-carboxylate dehydrogenase, start by similarity [Candida glabrata] Complete CDS. CAGL0D03982g	PUT2	YHR037w	GO:0016020|GO:0006561|GO:0005759|GO:0008152|GO:0006537|GO:0055114|GO:0016903|GO:0006560|GO:0005743|GO:0006562|GO:0010133|GO:0005739|GO:0016491|GO:0003842	Delta-1-pyrroline-5-carboxylate dehydrogenase, nuclear-encoded mitochondrial protein involved in utilization of proline as sole nitrogen source
CAGL0D04026g			-1.33506	2.27665	4.07245	1.25111	3.19249	1.10007	1.78122	CAGL0D04026g highly similar to sp P17649 Saccharomyces cerevisiae YGR019w UGA1 4-aminobutyrate aminotransferase, hypothetical start [Candida glabrata] Complete CDS. CAGL0D04026g		YGR019w
CAGL0D04752g			-2.26078	-1.44165	-1.41698	-1.17559	-1.23578	-1.08136	-1.24739	CAGL0D04752g similar to tr Q06494 Saccharomyces cerevisiae YPR127w, start by similarity [Candida glabrata] Complete CDS. CAGL0D04752g		YPR127w
CAGL0D05434g			1.26727	-1.38212	-1.53765	-1.9388	-2.06959	-2.15125	-1.68294	CAGL0D05434g some similarities with sp P25042 Saccharomyces cerevisiae YPR065w ROX1, hypothetical start [Candida glabrata] Complete CDS. CAGL0D05434g	ROX1	YPR065w	GO:0005634|GO:0003677|GO:0006355|GO:0016566|GO:0000122|GO:0000228|GO:0006350|GO:0043565|GO:0008301	Heme-dependent repressor of hypoxic genes
CAGL0D05566g			-1.1343	-1.70286	-1.78243	-2.15465	-1.69491	-1.7398	-1.87906	CAGL0D05566g similar to tr Q07804 Saccharomyces cerevisiae YLL012w or tr Q07950 Saccharomyces cerevisiae YLR020c, hypothetical start [Candida glabrata] Complete CDS. CAGL0D05566g		YLL012w
CAGL0D06468g			1.2995	-2.06518	-2.87536	-2.51521	-3.54084	-2.91386	-3.62874	CAGL0D06468g similar to sp P52491 Saccharomyces cerevisiae YLR306w UBC12 E2 ubiquitin-conjugating enzyme, start by similarity [Candida glabrata] Complete CDS. CAGL0D06468g		YLR306w
CAGL0D06490g			1.77171	-1.7365	-2.06174	-1.98503	-2.08822	-1.88266	-1.71213	CAGL0D06490g similar to sp Q06703 Saccharomyces cerevisiae YLR308w CDA2 sporulation-specific chitin deacetylase, hypothetical start [Candida glabrata] Complete CDS. CAGL0D06490g	CDA2	YLR308w	GO:0030476|GO:0030435|GO:0003824|GO:0004099|GO:0005631|GO:0006032|GO:0016787|GO:0000272|GO:0005975|GO:0016810	Chitin deacetylase, together with Cda1p involved in the biosynthesis ascospore wall component, chitosan
CAGL0D06512g	CAGL0D06512g		1.40495	1.26879	1.5769	1.72211	2.15863	1.27192	1.20522	CAGL0D06512g some similarities with sp P04821 Saccharomyces cerevisiae YLR310c CDC25 or sp P14771 Saccharomyces cerevisiae YLL016w SDC25, hypothetical start [Candida glabrata] Complete CDS. CAGL0D06512g	CDC25	YLR310c	GO:0016020|GO:0007089|GO:0005622|GO:0005085|GO:0005737|GO:0007067|GO:0001302|GO:0005088|GO:0051301|GO:0007264|GO:0016021|GO:0051726|GO:0051056|GO:0005886|GO:0007049|GO:0007265	Membrane bound guanine nucleotide exchange factor (GEF or GDP-release factor)
CAGL0D06600g			-1.43796	1.66904	2.56771	1.21409	2.76807	1.13001	1.46044	CAGL0D06600g similar to tr Q12399 Saccharomyces cerevisiae YLL019c KNS1 ser/thr protein kinase, hypothetical start [Candida glabrata] Complete CDS. CAGL0D06600g	KNS1	YLL019c	GO:0005575|GO:0005524|GO:0016301|GO:0006468|GO:0004713|GO:0004674|GO:0000166|GO:0004672|GO:0016740	Nonessential putative protein kinase of unknown cellular role
CAGL0D06710g			-1.07862	-1.61693	-1.84658	-1.45687	-2.13072	-1.59043	-1.86633	CAGL0D06710g no similarity, hypothetical start [Candida glabrata] Complete CDS. CAGL0D06710g
CAGL0E00803g	CAGL0E00803g		1.40772	-1.63721	-13.1361	-1.77337	-2.57301	-1.69099	-1.66717	CAGL0E00803g similar to sp Q12329 Saccharomyces cerevisiae YDR171w, start by similarity [Candida glabrata] Complete CDS. CAGL0E00803g	HSP42	YDR171w	GO:0005856|GO:0051082|GO:0007010|GO:0006950|GO:0005737|GO:0005832	Small heat shock protein (sHSP) with chaperone activity
CAGL0E01419g			-1.17741	-1.84834	-2.26373	-2.70539	-2.26568	-2.54715	-1.92551	CAGL0E01419g similar to sp P32329 Saccharomyces cerevisiae YLR120c YAP3 or sp P53379 Saccharomyces cerevisiae YDR144c MKC7 or sp Q12303 Saccharomyces cerevisiae YLR121c YPS3, hypothetical start [Candida glabrata] Complete CDS. CAGL0E01419g		YLR120c
CAGL0E01507g			1.12869	-1.45884	-2.44276	-1.95158	-2.60604	-1.91654	-1.85466	CAGL0E01507g similar to tr Q08280 Saccharomyces cerevisiae YOL137w, hypothetical start [Candida glabrata] Complete CDS. CAGL0E01507g	BSC6	YOL137w	GO:0016072|GO:0016020|GO:0006810|GO:0030136|GO:0030137|GO:0016192|GO:0003674|GO:0042254|GO:0005794|GO:0016021|GO:0009451|GO:0008150|GO:0005215	Protein of unknown function containing 8 putative transmembrane seqments
CAGL0E01529g			-1.60995	-2.38159	-1.80462	-2.36304	-2.12204	-2.16696	-1.88962	CAGL0E01529g similar to sp Q12471 Saccharomyces cerevisiae YOL136c 6-phosphofructose-2-kinase, hypothetical start [Candida glabrata] Complete CDS. CAGL0E01529g	PFK27	YOL136c	GO:0018193|GO:0005524|GO:0016301|GO:0006000|GO:0006725|GO:0003824|GO:0043094|GO:0006417|GO:0006110|GO:0005737|GO:0003873|GO:0006003|GO:0000166|GO:0016740	6-phosphofructo-2-kinase, catalyzes synthesis of fructose-2,6-bisphosphate
CAGL0E01705g			-3.43054	-1.27113	1.21366	1.20345	2.15271	1.09833	1.31623	CAGL0E01705g similar to sp P22133 Saccharomyces cerevisiae YOL126c MDH2, hypothetical start [Candida glabrata] Complete CDS. CAGL0E01705g	MDH2	YOL126c	GO:0006096|GO:0055114|GO:0005737|GO:0006099|GO:0005829|GO:0005975|GO:0016491|GO:0016616|GO:0008152|GO:0006094|GO:0003824|GO:0044262|GO:0005488|GO:0006108|GO:0016615|GO:0030060	Cytoplasmic malate dehydrogenase, one of three isozymes that catalyze interconversion of malate and oxaloacetate
CAGL0E01749g			1.17072	-2.71933	-1.47701	-2.77506	-1.46386	-3.45231	-3.03965	CAGL0E01749g similar to sp P53379 Saccharomyces cerevisiae YDR144c MKC7 or sp P32329 Saccharomyces cerevisiae YLR120c YAP3 or sp Q12303 Saccharomyces cerevisiae YLR121c YPS3, hypothetical start [Candida glabrata] Complete CDS. CAGL0E01749g	MKC7	YDR144c	GO:0016020|GO:0008233|GO:0031225|GO:0004190|GO:0009277|GO:0006508|GO:0016787|GO:0005886	GPI-anchored aspartyl protease (yapsin) involved in protein processing
CAGL0E01815g			-1.64578	1.76287	2.52322	1.04841	1.93068	-1.22835	1.14016	CAGL0E01815g similar to sp P32329 Saccharomyces cerevisiae YLR120c YAP3 or sp P53379 Saccharomyces cerevisiae YDR144c MKC7 or sp Q12303 Saccharomyces cerevisiae YLR121c YPS3, hypothetical start [Candida glabrata] Complete CDS. CAGL0E01815g		YLR120c
CAGL0E01859g			-1.93437	1.32473	2.76843	-1.27452	1.8468	-1.8123	1.03633	CAGL0E01859g similar to sp P32329 Saccharomyces cerevisiae YLR120c YAP3 or sp Q12303 Saccharomyces cerevisiae YLR121c YPS3 or sp P53379 Saccharomyces cerevisiae YDR144c MKC7, hypothetical start [Candida glabrata] Complete CDS. CAGL0E01859g		YLR120c
CAGL0E01881g			-1.86422	1.49971	3.0167	-1.11265	2.87116	-1.44888	1.10701	CAGL0E01881g similar to sp P32329 Saccharomyces cerevisiae YLR120c YAP3 or sp P53379 Saccharomyces cerevisiae YDR144c MKC7 or sp Q12303 Saccharomyces cerevisiae YLR121c YPS3, hypothetical start [Candida glabrata] Complete CDS. CAGL0E01881g		YLR120c
CAGL0E01903g			1.18449	-1.30076	-1.93861	-1.74613	-2.19023	-1.49064	-1.27712	CAGL0E01903g similar to tr Q12383 Saccharomyces cerevisiae YOL125w, hypothetical start [Candida glabrata] Complete CDS. CAGL0E01903g		YOL125w
CAGL0E01991g			1.36161	1.52275	1.53884	2.25827	2.47245	2.48775	1.97896	CAGL0E01991g highly similar to sp P07280 Saccharomyces cerevisiae YOL121c RP55A or sp P07281 Saccharomyces cerevisiae YNL302c RP55B [Candida glabrata] Complete CDS. CAGL0E01991g	RPS19A	YOL121c	GO:0005840|GO:0000056|GO:0005622|GO:0042274|GO:0006364|GO:0005737|GO:0030529|GO:0006412|GO:0003735|GO:0022627	Protein component of the small (40S) ribosomal subunit, required for assembly and maturation of pre-40 S particles
CAGL0E02013g			1.19344	1.51518	1.53957	2.45163	2.01587	2.09108	2.08586	CAGL0E02013g highly similar to sp P07279 Saccharomyces cerevisiae YOL120c RP28A 60S or sp P07279 Saccharomyces cerevisiae YNL301c RP28B [Candida glabrata] Complete CDS. CAGL0E02013g	RPL18A	YOL120c	GO:0005840|GO:0030529|GO:0022625|GO:0006412|GO:0005622|GO:0003735|GO:0005737	Protein component of the large (60S) ribosomal subunit, identical to Rpl18Bp and has similarity to rat L18 ribosomal protein
CAGL0E02035g			-1.12987	-1.29323	1.36692	-2.14422	-1.29377	-2.35931	-1.50878	CAGL0E02035g similar to tr Q08268 Saccharomyces cerevisiae YOL119c, hypothetical start [Candida glabrata] Complete CDS. CAGL0E02035g	MCH4	YOL119c	GO:0016020|GO:0006810|GO:0000329|GO:0016021|GO:0008028|GO:0015293|GO:0005215	Protein with similarity to mammalian monocarboxylate permeases, which are involved in transport of monocarboxylic acids across the plasma membrane
CAGL0E02651g			-1.18785	1.34371	3.07439	-1.37825	1.48355	-1.62258	1.06581	CAGL0E02651g similar to sp P25036 Saccharomyces cerevisiae YOR003w YSP3 or sp P09232 Saccharomyces cerevisiae YEL060c PRB1, hypothetical start [Candida glabrata] Complete CDS. CAGL0E02651g		YOR003w
CAGL0E03201g			1.01907	1.39744	2.44041	-1.0542	1.37579	-1.40238	1.04031	CAGL0E03201g similar to sp P05374 Saccharomyces cerevisiae YGR157w CHO2 phosphatidylethanolamine N-methyltransferase, hypothetical start [Candida glabrata] Complete CDS. CAGL0E03201g	CHO2	YGR157w	GO:0016020|GO:0008654|GO:0004608|GO:0005783|GO:0043284|GO:0008168|GO:0016021|GO:0016740|GO:0006656	Phosphatidylethanolamine methyltransferase (PEMT), catalyzes the first step in the conversion of phosphatidylethanolamine to phosphatidylcholine during the methylation pathway of phosphatidylcholine biosynthesis
CAGL0E03652g			1.06286	-2.07448	-3.55497	-1.82799	-2.36691	-1.8829	-1.93669	CAGL0E03652g similar to sp Q07821 Saccharomyces cerevisiae YLL027w ISA1, hypothetical start [Candida glabrata] Complete CDS. CAGL0E03652g	ISA1	YLL027w	GO:0005759|GO:0003674|GO:0016226|GO:0006826|GO:0005739|GO:0005198|GO:0051536	Mitochondrial matrix protein involved in biogenesis of the iron-sulfur (Fe/S) cluster of Fe/S proteins, isa1 deletion causes loss of mitochondrial DNA and respiratory deficiency
CAGL0E03762g			1.172	-1.62962	-3.21233	-2.37237	-2.85997	-2.7312	-2.86412	CAGL0E03762g weakly similar to sp P33400 Saccharomyces cerevisiae YHL027w RIM101 meiotic regulatory protein, hypothetical start [Candida glabrata] Complete CDS. CAGL0E03762g	RIM101	YHL027w	GO:0005634|GO:0003677|GO:0030437|GO:0009268|GO:0006355|GO:0005622|GO:0016566|GO:0005737|GO:0003676|GO:0000122|GO:0046872|GO:0007126|GO:0006350|GO:0008270|GO:0009272	Transcriptional repressor involved in response to pH and in cell wall construction
CAGL0E04004g			-1.22489	-1.03848	1.45336	-1.57399	-1.17191	-2.58129	-1.74639	CAGL0E04004g similar to sp P38734 Saccharomyces cerevisiae YHL036w MUP3 very low affinity methionine permease, hypothetical start [Candida glabrata] Complete CDS. CAGL0E04004g	MUP3	YHL036w	GO:0016020|GO:0006810|GO:0015191|GO:0006865|GO:0007039|GO:0016021|GO:0015171	Low affinity methionine permease, similar to Mup1p
CAGL0E04356g			-1.0231	1.83099	2.49857	1.74134	2.31592	1.81505	1.81535	CAGL0E04356g similar to sp P00447 Saccharomyces cerevisiae YHR008c SOD2, start by similarity [Candida glabrata] Complete CDS. CAGL0E04356g	SOD2	YHR008c	GO:0006801|GO:0005759|GO:0004784|GO:0055114|GO:0046872|GO:0001324|GO:0001302|GO:0006800|GO:0001320|GO:0005739|GO:0030145|GO:0016491	Mitochondrial superoxide dismutase, protects cells against oxygen toxicity
CAGL0E04554g	CAGL0E04554g	CAGL0E04554g	-6.54555	-4.5844	-1.87779	-1.45737	1.05695	-3.4673	-2.03048	CAGL0E04554g no similarity, hypothetical start [Candida glabrata] Complete CDS. CAGL0E04554g
CAGL0E04774g			1.02806	-1.86363	-2.4058	-1.36204	-1.88848	-1.88357	-1.66417	CAGL0E04774g similar to tr Q04925 Saccharomyces cerevisiae YDR222w or tr Q05948 Saccharomyces cerevisiae YLR225c, start by similarity [Candida glabrata] Complete CDS. CAGL0E04774g		YDR222w
CAGL0E04906g			-1.01708	-1.37405	-4.22944	-1.32902	-1.93191	-1.6577	-1.63182	CAGL0E04906g similar to tr Q12449 Saccharomyces cerevisiae YDR214w, start by similarity [Candida glabrata] Complete CDS. CAGL0E04906g	AHA1	YDR214w	GO:0006457|GO:0001671|GO:0006950|GO:0051087|GO:0030189|GO:0005737	Co-chaperone that binds to Hsp82p and activates its ATPase activity
CAGL0E04994g			1.32831	1.52261	1.51193	1.96819	2.03625	1.99793	1.76507	CAGL0E04994g highly similar to sp P51401 Saccharomyces cerevisiae YNL067w RPL9B or sp P05738 Saccharomyces cerevisiae YGL147c RPL9A, start by similarity [Candida glabrata] Complete CDS. CAGL0E04994g	RPL9B	YNL067w	GO:0005840|GO:0030529|GO:0022625|GO:0006412|GO:0005622|GO:0003735|GO:0005737	Protein component of the large (60S) ribosomal subunit, nearly identical to Rpl9Ap and has similarity to E. coli L6 and rat L9 ribosomal proteins
CAGL0E05148g			-1.36252	1.53052	2.57889	1.20547	2.21079	-1.00292	1.24324	CAGL0E05148g highly similar to sp P22855 Saccharomyces cerevisiae YGL156w AMS1 alpha-mannosidase, start by similarity [Candida glabrata] Complete CDS. CAGL0E05148g	AMS1	YGL156w	GO:0008152|GO:0015923|GO:0003824|GO:0016798|GO:0005773|GO:0004559|GO:0009313|GO:0005774|GO:0046872|GO:0006013|GO:0016787|GO:0005975|GO:0008270	Vacuolar alpha mannosidase, involved in free oligosaccharide (fOS) degradation
CAGL0E05170g			1.22449	1.37278	-2.29336	1.27294	-1.0477	1.23427	1.2753	CAGL0E05170g similar to tr Q12068 Saccharomyces cerevisiae YOL151w GRE2 or sp P53111 Saccharomyces cerevisiae YGL157w or sp P53183 Saccharomyces cerevisiae YGL039w, hypothetical start [Candida glabrata] Complete CDS. CAGL0E05170g	GRE2	YOL151w	GO:0046568|GO:0005634|GO:0008152|GO:0030447|GO:0006950|GO:0008204|GO:0003824|GO:0055114|GO:0005737|GO:0005488|GO:0044237|GO:0043892|GO:0050662|GO:0016491	3-methylbutanal reductase and NADPH-dependent methylglyoxal reductase (D-lactaldehyde dehydrogenase)
CAGL0E05236g			-1.88541	-3.43174	-3.95111	-2.98989	-3.60075	-3.21732	-2.11622	CAGL0E05236g highly similar to tr Q02895 Saccharomyces cerevisiae YPL088w, hypothetical start [Candida glabrata] Complete CDS. CAGL0E05236g		YPL088w
CAGL0E05258g			-1.07953	-1.53237	-1.68572	-1.86442	-2.21742	-1.70405	-1.5418	CAGL0E05258g highly similar to sp P33328 Saccharomyces cerevisiae YOR327c SNC2 or sp P31109 Saccharomyces cerevisiae YAL030w SNC1, start by similarity [Candida glabrata] Complete CDS. CAGL0E05258g	SNC2	YOR327c	GO:0016020|GO:0005484|GO:0005802|GO:0016192|GO:0006893|GO:0005768|GO:0012505|GO:0006906|GO:0030133|GO:0016021|GO:0006897	Vesicle membrane receptor protein (v-SNARE) involved in the fusion between Golgi-derived secretory vesicles with the plasma membrane
CAGL0E05280g			-1.17617	-1.51729	-6.20451	-1.86675	-3.36786	-1.69358	-1.685	CAGL0E05280g similar to tr Q12068 Saccharomyces cerevisiae YOL151w GRE2 or sp P53111 Saccharomyces cerevisiae YGL157w or sp P53183 Saccharomyces cerevisiae YGL039w, hypothetical start [Candida glabrata] Complete CDS. CAGL0E05280g	GRE2	YOL151w	GO:0046568|GO:0005634|GO:0008152|GO:0030447|GO:0006950|GO:0008204|GO:0003824|GO:0055114|GO:0005737|GO:0005488|GO:0044237|GO:0043892|GO:0050662|GO:0016491	3-methylbutanal reductase and NADPH-dependent methylglyoxal reductase (D-lactaldehyde dehydrogenase)
CAGL0E05456g			1.32442	-1.08845	-1.68909	-2.40952	-2.1747	-2.22698	-1.84376	CAGL0E05456g some similarities with tr Q99326 Saccharomyces cerevisiae YOR338w, hypothetical start [Candida glabrata] Complete CDS. CAGL0E05456g		YOR338w
CAGL0E05588g			1.58196	-1.60882	-1.65198	-2.30313	-1.59376	-2.00523	-1.5463	CAGL0E05588g similar to sp P12689 Saccharomyces cerevisiae YOR346w REV1 DNA repair protein, hypothetical start [Candida glabrata] Complete CDS. CAGL0E05588g	REV1	YOR346w	GO:0000287|GO:0003677|GO:0006260|GO:0006360|GO:0005739|GO:0006974|GO:0017125|GO:0005634|GO:0006281|GO:0016458|GO:0006399|GO:0005622|GO:0016779|GO:0046872|GO:0003887|GO:0003684|GO:0006261|GO:0016740	Deoxycytidyl transferase, forms a complex with the subunits of DNA polymerase zeta, Rev3p and Rev7p
CAGL0E05610g			-1.50223	1.7138	2.37394	1.24691	2.18712	1.10876	1.46476	CAGL0E05610g highly similar to sp P00549 Saccharomyces cerevisiae YAL038w CDC19 pyruvate kinase or sp P52489 Saccharomyces cerevisiae YOR347c PYK2, hypothetical start [Candida glabrata] Complete CDS. CAGL0E05610g	CDC19	YAL038w	GO:0000287|GO:0006090|GO:0004743|GO:0016301|GO:0006096|GO:0003824|GO:0006417|GO:0030955|GO:0046872|GO:0043284|GO:0005829|GO:0006412|GO:0016740	Pyruvate kinase, functions as a homotetramer in glycolysis to convert phosphoenolpyruvate to pyruvate, the input for aerobic (TCA cycle) or anaerobic (glucose fermentation) respiration
CAGL0E05632g			-2.70397	-1.96317	-1.38438	-1.80955	1.24691	-2.06295	-1.57743	CAGL0E05632g similar to sp P15380 Saccharomyces cerevisiae YOR348c PUT4 proline and gamma-aminobutyrate permease, hypothetical start [Candida glabrata] Complete CDS. CAGL0E05632g	PUT4	YOR348c	GO:0016020|GO:0015193|GO:0006810|GO:0015175|GO:0015824|GO:0015812|GO:0006560|GO:0006865|GO:0016021|GO:0015804|GO:0006562|GO:0019676|GO:0005886|GO:0015171	Proline permease, required for high-affinity transport of proline
CAGL0E05654g			-2.64613	-1.07496	1.24387	-1.14742	1.80597	-1.30133	-1.05606	CAGL0E05654g similar to tr Q08959 Saccharomyces cerevisiae YPL206c, start by similarity [Candida glabrata] Complete CDS. CAGL0E05654g	PGC1	YPL206c	GO:0016020|GO:0005783|GO:0034478|GO:0046475|GO:0008889|GO:0034479|GO:0006071|GO:0016787|GO:0016021|GO:0005739|GO:0005789	Phosphatidyl Glycerol phospholipase C
CAGL0E05764g			1.90002	1.89886	2.27094	2.02404	2.07118	2.84565	1.71343	CAGL0E05764g similar to sp Q12211 Saccharomyces cerevisiae YPL212c PUS1 pseudouridine synthase 1, hypothetical start [Candida glabrata] Complete CDS. CAGL0E05764g	PUS1	YPL212c	GO:0005634|GO:0016853|GO:0000049|GO:0001522|GO:0008033|GO:0031120|GO:0042254|GO:0031119|GO:0008270|GO:0009982	tRNA:pseudouridine synthase, introduces pseudouridines at positions 26-28, 34-36, 65, and 67 of tRNA
CAGL0E05786g			-1.04729	-1.51997	-1.9295	-1.71454	-1.69013	-2.82376	-1.30138	CAGL0E05786g similar to tr Q08963 Saccharomyces cerevisiae YPL213w LEA1 U2 A snRNP protein, hypothetical start [Candida glabrata] Complete CDS. CAGL0E05786g	LEA1	YPL213w	GO:0006397|GO:0005634|GO:0005686|GO:0005681|GO:0000398|GO:0008380|GO:0005737|GO:0031202	Component of U2 snRNP
CAGL0E05984g			1.08526	5.49619	8.06333	3.0745	9.66512	1.85165	2.89007	CAGL0E05984g similar to tr Q08969 Saccharomyces cerevisiae YPL223c GRE1, start by similarity [Candida glabrata] Complete CDS. CAGL0E05984g	GRE1	YPL223c	GO:0003674|GO:0006970|GO:0006950|GO:0005737	Hydrophilin of unknown function
CAGL0E06226g			1.45909	1.61318	2.14049	1.86191	1.96372	1.6387	1.80578	CAGL0E06226g highly similar to sp P32454 Saccharomyces cerevisiae YKL157w APE2 or sp P37898 Saccharomyces cerevisiae YHR047c AAP1 [Candida glabrata] Complete CDS. CAGL0E06226g	APE2	YKL157w	GO:0008233|GO:0043171|GO:0005737|GO:0070006|GO:0046872|GO:0030287|GO:0016787|GO:0004177|GO:0006508|GO:0008237|GO:0005576|GO:0008270|GO:0005739|GO:0042597	Aminopeptidase yscII
CAGL0E06292g			1.69804	-3.09057	-6.8456	-6.97966	-8.42727	-6.27825	-4.81281	CAGL0E06292g some similarities with sp P01119 Saccharomyces cerevisiae YOR101w RAS1, start by similarity [Candida glabrata] Complete CDS. CAGL0E06292g	RAS1	YOR101w	GO:0016020|GO:0005622|GO:0003924|GO:0008283|GO:0001302|GO:0000166|GO:0007264|GO:0007189|GO:0005525|GO:0007265|GO:0005886	GTPase involved in G-protein signaling in the adenylate cyclase activating pathway, plays a role in cell proliferation
CAGL0E06380g			-1.38106	1.36799	2.18259	1.38588	2.41901	1.05826	-1.01684	CAGL0E06380g highly similar to sp P36059 Saccharomyces cerevisiae YKL151c, start by similarity [Candida glabrata] Complete CDS. CAGL0E06380g		YKL151c
CAGL0E06424g			1.07837	1.57437	2.14101	1.62002	2.11193	1.63477	1.65032	CAGL0E06424g similar to sp P36060 Saccharomyces cerevisiae YKL150w MCR1 cytochrome-b5 reductase, start by similarity [Candida glabrata] Complete CDS. CAGL0E06424g	MCR1	YKL150w	GO:0016020|GO:0009055|GO:0031307|GO:0005758|GO:0006696|GO:0005741|GO:0055114|GO:0004128|GO:0006979|GO:0016021|GO:0005739|GO:0016491	Mitochondrial NADH-cytochrome b5 reductase, involved in ergosterol biosynthesis
CAGL0E06512g			1.03264	1.23789	1.75706	1.19699	2.11789	1.35837	1.62021	CAGL0E06512g highly similar to sp P35719 Saccharomyces cerevisiae YKL142w MRP8, start by similarity [Candida glabrata] Complete CDS. CAGL0E06512g	MRP8	YKL142w	GO:0003674|GO:0008150|GO:0005737	Protein of unknown function
CAGL0F00605g			1.01902	1.47039	2.38054	1.73785	3.29341	1.38018	1.63703	CAGL0F00605g highly similar to sp P17709 Saccharomyces cerevisiae YCL040w GLK1 or tr Q04409 Saccharomyces cerevisiae YDR516c EMI2, start by similarity [Candida glabrata] Complete CDS. CAGL0F00605g	GLK1	YCL040w	GO:0006006|GO:0005524|GO:0016301|GO:0006000|GO:0006096|GO:0006013|GO:0046323|GO:0000166|GO:0004340|GO:0005829|GO:0016740|GO:0004396	Glucokinase, catalyzes the phosphorylation of glucose at C6 in the first irreversible step of glucose metabolism
CAGL0F00715g			2.02261	1.66985	-1.3749	1.15988	1.60016	1.61914	1.25738	CAGL0F00715g similar to sp P10962 Saccharomyces cerevisiae YAL025c MAK16 nuclear viral propagation protein, hypothetical start [Candida glabrata] Complete CDS. CAGL0F00715g	MAK16	YAL025c	GO:0005634|GO:0000466|GO:0003674|GO:0042254|GO:0005730|GO:0000463|GO:0007049|GO:0042273	Essential nuclear protein, constituent of 66S pre-ribosomal particles
CAGL0F00869g			-1.03758	2.2316	4.46413	1.67285	3.82341	1.49852	1.62397	CAGL0F00869g some similarities with tr Q08219 Saccharomyces cerevisiae YOL048c or sp P31379 Saccharomyces cerevisiae YAL018c [Candida glabrata] Complete CDS. CAGL0F00869g		YOL048c
CAGL0F01177g			1.20111	-1.33695	-1.58614	-1.72156	-2.04311	-1.55486	-1.58696	CAGL0F01177g weakly similar to tr Q08206 Saccharomyces cerevisiae YOL036w, hypothetical start [Candida glabrata] Complete CDS. CAGL0F01177g		YOL036w
CAGL0F01199g			1.28894	2.81138	1.93722	3.65449	2.93454	3.16428	2.98568	CAGL0F01199g highly similar to sp P40303 Saccharomyces cerevisiae YOL038w PRE6, start by similarity [Candida glabrata] Complete CDS. CAGL0F01199g	PRE6	YOL038w	GO:0004175|GO:0019773|GO:0005634|GO:0008233|GO:0004298|GO:0005737|GO:0034515|GO:0005839|GO:0016787|GO:0006511|GO:0043234|GO:0005829|GO:0005739	Alpha 4 subunit of the 20S proteasome
CAGL0F01419g			1.03939	-1.86772	-2.05035	-1.78922	-1.97723	-1.58917	-1.5542	CAGL0F01419g highly similar to tr Q08409 Saccharomyces cerevisiae YOR011w AUS1 or sp P40550 Saccharomyces cerevisiae YIL013c PDR11, start by similarity [Candida glabrata] Complete CDS. CAGL0F01419g	AUS1	YOR011w	GO:0016020|GO:0015918|GO:0006810|GO:0005524|GO:0042626|GO:0000166|GO:0016021|GO:0017111|GO:0005739|GO:0016887	Transporter of the ATP-binding cassette family, involved in uptake of sterols and anaerobic growth
CAGL0F01529g			1.30969	1.19047	1.457	1.62352	1.50703	1.65148	2.13108	CAGL0F01529g highly similar to sp P25039 Saccharomyces cerevisiae YLR069c MEF1, start by similarity [Candida glabrata] Complete CDS. CAGL0F01529g	MEF1	YLR069c	GO:0005622|GO:0003746|GO:0006414|GO:0003924|GO:0000166|GO:0006412|GO:0005525|GO:0005739	Mitochondrial elongation factor involved in translational elongation
CAGL0F01815g			1.71956	-1.30237	-3.12294	-1.65967	-1.77053	-1.80568	-1.8936	CAGL0F01815g similar to KLLA0D01243g Kluyveromyces lactis and DEHA0E07447g Debaryomyces hansenii, hypothetical start [Candida glabrata] Complete CDS. CAGL0F01815g
CAGL0F02431g			-1.43313	2.22836	3.68582	1.25091	2.10177	1.34439	1.99066	CAGL0F02431g highly similar to sp P39533 Saccharomyces cerevisiae YJL200c or sp P19414 Saccharomyces cerevisiae YLR304c, hypothetical start [Candida glabrata] Complete CDS. CAGL0F02431g	ACO2	YJL200c	GO:0008152|GO:0005506|GO:0051536|GO:0003994|GO:0006099|GO:0016829|GO:0046872|GO:0051539|GO:0005739|GO:0008150	Putative mitochondrial aconitase isozyme
CAGL0F02585g			1.14923	-2.12222	-1.59767	-2.19321	-2.06694	-2.13702	-2.05347	CAGL0F02585g similar to sp Q04179 Saccharomyces cerevisiae YDR400w URH1 uridine ribohydrolase, start by similarity [Candida glabrata] Complete CDS. CAGL0F02585g		YDR400w
CAGL0F02805g			-1.15215	-1.89889	-2.20126	-1.78468	-1.92761	-1.91899	-1.92074	CAGL0F02805g similar to sp P32584 Saccharomyces cerevisiae YDR410c STE14 farnesyl cysteine carboxyl-methyltransferase, hypothetical start [Candida glabrata] Complete CDS. CAGL0F02805g	STE14	YDR410c	GO:0018193|GO:0016020|GO:0007323|GO:0008168|GO:0019236|GO:0016485|GO:0006481|GO:0016021|GO:0016740|GO:0005789|GO:0004671	Farnesyl cysteine-carboxyl methyltransferase, mediates the carboxyl methylation step during C-terminal CAAX motif processing of a-factor and RAS proteins in the endoplasmic reticulum, localizes to the ER membrane
CAGL0F03025g			1.45997	-2.58765	-4.50009	-3.50891	-4.20741	-3.77516	-4.0454	CAGL0F03025g similar to sp Q04052 Saccharomyces cerevisiae YDR421w positive transcription regulator of ARO9 and ARO10, hypothetical start [Candida glabrata] Complete CDS. CAGL0F03025g	ARO80	YDR421w	GO:0009083|GO:0006572|GO:0005634|GO:0003677|GO:0006355|GO:0006569|GO:0009074|GO:0003704|GO:0046872|GO:0045944|GO:0006350|GO:0008270|GO:0003700|GO:0006559	Zinc finger transcriptional activator of the Zn2Cys6 family
CAGL0F03311g			1.52188	-2.15499	-6.75449	-2.99299	-4.66309	-3.18875	-2.91304	CAGL0F03311g similar to sp P38691 Saccharomyces cerevisiae YHR082c KSP1 ser/thr protein kinase, start by similarity [Candida glabrata] Complete CDS. CAGL0F03311g	KSP1	YHR082c	GO:0005634|GO:0005524|GO:0016301|GO:0030447|GO:0006468|GO:0004674|GO:0000166|GO:0004672|GO:0016740	Ser/thr protein kinase
CAGL0F03641g			1.01217	-1.30468	-2.23772	-1.54827	-1.76748	-1.34682	-1.41362	CAGL0F03641g some similarities with sp Q03730 Saccharomyces cerevisiae YML018c, hypothetical start [Candida glabrata] Complete CDS. CAGL0F03641g		YML018c
CAGL0F03729g			-1.14996	-2.53898	-2.70626	-2.00762	-2.36365	-1.86844	-2.50394	CAGL0F03729g similar to sp P25303 Saccharomyces cerevisiae YMR214w SCJ1, hypothetical start [Candida glabrata] Complete CDS. CAGL0F03729g	SCJ1	YMR214w	GO:0006810|GO:0006457|GO:0005788|GO:0006986|GO:0005783|GO:0031072|GO:0030433|GO:0051087|GO:0046872|GO:0006508|GO:0051082|GO:0008270|GO:0015031	One of several homologs of bacterial chaperone DnaJ, located in the ER lumen where it cooperates with Kar2p to mediate maturation of proteins
CAGL0F03971g			1.70663	-1.57105	-1.85973	-1.87899	-1.9479	-1.7184	-2.35508	CAGL0F03971g weakly similar to sp Q03661 Saccharomyces cerevisiae YMR219w ESC1 Establishes Silent Chromatin, hypothetical start [Candida glabrata] Complete CDS. CAGL0F03971g	ESC1	YMR219w	GO:0003674|GO:0005634|GO:0006355|GO:0006350|GO:0006348	Protein localized to the nuclear periphery, involved in telomeric silencing
CAGL0F04191g			1.36432	1.68362	1.91848	1.57592	2.37586	1.78231	1.49039	CAGL0F04191g highly similar to gi S0007591 Saccharomyces cerevisiae YBL029ca, hypothetical start [Candida glabrata] Complete CDS. CAGL0F04191g		YBL029ca
CAGL0F04411g			1.18778	1.40561	1.52401	2.00724	1.65045	1.89449	1.56258	CAGL0F04411g highly similar to sp P38064 Saccharomyces cerevisiae YBL038w MRPL16, hypothetical start [Candida glabrata] Complete CDS. CAGL0F04411g	MRPL16	YBL038w	GO:0005840|GO:0000048|GO:0005762|GO:0030529|GO:0006412|GO:0005622|GO:0005739|GO:0003735	Mitochondrial ribosomal protein of the large subunit
CAGL0F04455g			1.20294	-1.4765	-2.02666	-1.45614	-1.83874	-1.70196	-1.65552	CAGL0F04455g similar to sp P18414 Saccharomyces cerevisiae YBL040c ERD2 ER lumen protein-retaining receptor, start by similarity [Candida glabrata] Complete CDS. CAGL0F04455g	ERD2	YBL040c	GO:0016020|GO:0006810|GO:0005783|GO:0045015|GO:0004872|GO:0016192|GO:0006621|GO:0046923|GO:0006508|GO:0030176|GO:0016021|GO:0005789|GO:0006888|GO:0015031	HDEL receptor, an integral membrane protein that binds to the HDEL motif in proteins destined for retention in the endoplasmic reticulum
CAGL0F04631g			-1.69393	2.89359	7.53544	1.88975	4.02509	1.34601	2.18736	CAGL0F04631g similar to sp P38191 Saccharomyces cerevisiae YBL049w, start by similarity [Candida glabrata] Complete CDS. CAGL0F04631g	MOH1	YBL049w	GO:0005575|GO:0003674|GO:0008150	Protein of unknown function, has homology to kinase Snf7p
CAGL0F04719g			-1.1655	1.56151	2.28224	1.36023	2.82941	1.18737	1.44961	CAGL0F04719g highly similar to sp P27472 Saccharomyces cerevisiae YLR258w GSY2 UDP-glucose--starch glucosyltransferase, start by similarity [Candida glabrata] Complete CDS. CAGL0F04719g	GSY2	YLR258w	GO:0005978|GO:0016757|GO:0004373|GO:0016740|GO:0003824|GO:0005737	Glycogen synthase, similar to Gsy1p
CAGL0F04807g			-1.57991	1.89225	3.21946	1.25477	3.23541	1.28957	1.70711	CAGL0F04807g similar to sp P16547 Saccharomyces cerevisiae YIL136w OM45, start by similarity [Candida glabrata] Complete CDS. CAGL0F04807g	OM45	YIL136w	GO:0016020|GO:0003674|GO:0019867|GO:0031307|GO:0016021|GO:0005741|GO:0005739|GO:0008150	Protein of unknown function, major constituent of the mitochondrial outer membrane
CAGL0F04851g			1.06665	1.51917	2.0483	1.4507	1.80421	1.2737	1.38928	CAGL0F04851g similar to sp Q12374 Saccharomyces cerevisiae YPR155c NCA2, start by similarity [Candida glabrata] Complete CDS. CAGL0F04851g	NCA2	YPR155c	GO:0016020|GO:0005741|GO:0009060|GO:0003674|GO:0016021|GO:0005739|GO:0016071|GO:0031966	Protein involved in regulation of mitochondrial expression of subunits 6 (Atp6p) and 8 (Atp8p) of the Fo-F1 ATP synthase
CAGL0F04895g			-1.1356	1.29457	2.30454	1.02852	2.16103	-1.11232	1.32173	CAGL0F04895g highly similar to sp P06738 Saccharomyces cerevisiae YPR160w GPH1 glycogen phosphorylase, start by similarity [Candida glabrata] Complete CDS. CAGL0F04895g	GPH1	YPR160w	GO:0005980|GO:0005737|GO:0004645|GO:0005977|GO:0016757|GO:0005975|GO:0016740|GO:0008184|GO:0030170	Non-essential glycogen phosphorylase required for the mobilization of glycogen, activity is regulated by cyclic AMP-mediated phosphorylation, expression is regulated by stress-response elements and by the HOG MAP kinase pathway
CAGL0F06017g			-1.00564	1.56278	1.33904	1.97424	1.94319	1.96271	2.21495	CAGL0F06017g highly similar to sp P40202 Saccharomyces cerevisiae YMR038c LYS7, start by similarity [Candida glabrata] Complete CDS. CAGL0F06017g	CCS1	YMR038c	GO:0006801|GO:0016532|GO:0015680|GO:0005758|GO:0043094|GO:0030001|GO:0006417|GO:0005737|GO:0045454|GO:0046872|GO:0006508|GO:0005507|GO:0005829|GO:0005743|GO:0008270|GO:0005739	Copper chaperone for superoxide dismutase Sod1p, involved in oxidative stress protection
CAGL0F06369g			1.23971	1.26948	-3.10692	1.41178	-1.0447	1.31389	1.05982	CAGL0F06369g similar to sp P36016 Saccharomyces cerevisiae YKL073w LHS1 chaperone of the ER lumen, hypothetical start [Candida glabrata] Complete CDS. CAGL0F06369g	LHS1	YKL073w	GO:0005788|GO:0006986|GO:0005783|GO:0005524|GO:0016462|GO:0016817|GO:0051082|GO:0000166|GO:0017111|GO:0016818|GO:0015031	Molecular chaperone of the endoplasmic reticulum lumen, involved in polypeptide translocation and folding
CAGL0F06589g			-1.37547	1.17164	2.57542	-1.54896	1.27972	-1.47865	1.06345	CAGL0F06589g weakly similar to sp Q04746 Saccharomyces cerevisiae YMR065w KAR5 nuclear fusion protein, hypothetical start [Candida glabrata] Complete CDS. CAGL0F06589g	KAR5	YMR065w	GO:0016020|GO:0031965|GO:0005783|GO:0005634|GO:0000741|GO:0003674|GO:0016021|GO:0000742|GO:0005739|GO:0005789	Protein required for nuclear membrane fusion during karyogamy, localizes to the membrane with a soluble portion in the endoplasmic reticulum lumen, may form a complex with Jem1p and Kar2p
CAGL0F06853g			1.9327	1.77515	1.32934	1.97859	1.5169	2.21204	1.92888	CAGL0F06853g highly similar to sp P20484 Saccharomyces cerevisiae YKL021c MAK11 involved in cell growth and replication of M1 dsRNA virus, hypothetical start [Candida glabrata] Complete CDS. CAGL0F06853g	MAK11	YKL021c	GO:0016020|GO:0031965|GO:0005634|GO:0000466|GO:0000027|GO:0003674|GO:0042254|GO:0005730|GO:0000463|GO:0005624|GO:0042273	Protein involved in an early, nucleolar step of 60S ribosomal subunit biogenesis
CAGL0F06875g			-1.47919	1.61173	2.93627	-1.064	1.4015	-1.34837	1.47553	CAGL0F06875g highly similar to sp P38998 Saccharomyces cerevisiae YIR034c LYS1 saccharopine dehydrogenase, hypothetical start [Candida glabrata] Complete CDS. CAGL0F06875g	LYS1	YIR034c	GO:0009055|GO:0004754|GO:0008652|GO:0008152|GO:0009085|GO:0006725|GO:0003824|GO:0055114|GO:0005737|GO:0005488|GO:0019878|GO:0016491	Saccharopine dehydrogenase (NAD+, L-lysine-forming), catalyzes the conversion of saccharopine to L-lysine, which is the final step in the lysine biosynthesis pathway
CAGL0F07007g			-1.42029	1.50262	3.61098	-1.07934	1.83975	-1.03889	1.60077	CAGL0F07007g highly similar to sp P53170 Saccharomyces cerevisiae YGL059w, hypothetical start [Candida glabrata] Complete CDS. CAGL0F07007g	PKP2	YGL059w	GO:0005524|GO:0016301|GO:0015976|GO:0018105|GO:0004672|GO:0043086|GO:0005739|GO:0016740|GO:0004740	Mitochondrial protein kinase that negatively regulates activity of the pyruvate dehydrogenase complex by phosphorylating the ser-133 residue of the Pda1p subunit
CAGL0F07029g			-1.17926	1.65096	2.98166	1.01415	2.33053	-1.16275	1.20245	CAGL0F07029g highly similar to sp P53128 Saccharomyces cerevisiae YGL125w MET13, start by similarity [Candida glabrata] Complete CDS. CAGL0F07029g	MET13	YGL125w	GO:0006555|GO:0006725|GO:0004489|GO:0005739|GO:0055114|GO:0016491|GO:0009086	Major isozyme of methylenetetrahydrofolate reductase, catalyzes the reduction of 5,10-methylenetetrahydrofolate to 5-methyltetrahydrofolate in the methionine biosynthesis pathway
CAGL0F07117g	CAGL0F07117g		-1.82595	1.58955	2.85805	1.32271	2.25901	-1.15407	1.54052	CAGL0F07117g similar to sp P53130 Saccharomyces cerevisiae YGL121c, hypothetical start [Candida glabrata] Complete CDS. CAGL0F07117g	GPG1	YGL121c	GO:0005575|GO:0001403|GO:0007165|GO:0004871|GO:0005737	Proposed gamma subunit of the heterotrimeric G protein that interacts with the receptor Grp1p
CAGL0F07513g			-1.47747	1.81061	2.98603	1.29604	3.32285	1.12873	1.64888	CAGL0F07513g some similarities with sp P23493 Saccharomyces cerevisiae YKL093w MBR1 or sp P32488 Saccharomyces cerevisiae YMR081c ISF1, hypothetical start [Candida glabrata] Complete CDS. CAGL0F07513g	MBR1	YKL093w	GO:0005575|GO:0003674|GO:0005739|GO:0009060	Protein involved in mitochondrial functions and stress response
CAGL0F07557g			1.19765	-1.60992	-1.5402	-2.45941	-2.46965	-1.99291	-1.58417	CAGL0F07557g similar to sp P28320 Saccharomyces cerevisiae YKL095w YJU2, start by similarity [Candida glabrata] Complete CDS. CAGL0F07557g		YKL095w
CAGL0F07777g		CAGL0F07777g	-2.0366	2.09253	5.32548	1.68889	4.72509	1.25915	1.97819	CAGL0F07777g similar to sp P47771 Saccharomyces cerevisiae YMR170c ALD5 or sp P54114 Saccharomyces cerevisiae YMR169c ALD4, start by similarity [Candida glabrata] Complete CDS. CAGL0F07777g	ALD2	YMR170c	GO:0006598|GO:0008152|GO:0055114|GO:0005737|GO:0004030|GO:0019483|GO:0006081|GO:0004029|GO:0016491	Cytoplasmic aldehyde dehydrogenase, involved in ethanol oxidation and beta-alanine biosynthesis
CAGL0F08085g			-8.76784	-3.06184	-1.33484	-1.33916	1.74213	-2.05983	-1.82635	CAGL0F08085g highly similar to sp P53311 Saccharomyces cerevisiae YGR243w or sp P38857 Saccharomyces cerevisiae YHR162w, hypothetical start [Candida glabrata] Complete CDS. CAGL0F08085g	YGR243W	YGR243w	GO:0003674|GO:0005739|GO:0008150	Putative protein of unknown function
CAGL0F08261g			-2.25682	1.55915	4.16223	1.10997	3.50885	1.10547	1.62999	CAGL0F08261g highly similar to sp P00924 Saccharomyces cerevisiae YGR254w ENO1 enolase I or sp P00925 Saccharomyces cerevisiae YHR174w ENO2 enolase II, start by similarity [Candida glabrata] Complete CDS. CAGL0F08261g	ENO1	YGR254w	GO:0000287|GO:0004634|GO:0000324|GO:0006094|GO:0006096|GO:0005737|GO:0046872|GO:0016829|GO:0043284|GO:0000015|GO:0005739|GO:0032889	Enolase I, a phosphopyruvate hydratase that catalyzes the conversion of 2-phosphoglycerate to phosphoenolpyruvate during glycolysis and the reverse reaction during gluconeogenesis
CAGL0F08481g			-1.10342	1.39295	2.11742	1.38052	1.62577	1.1455	1.24	CAGL0F08481g similar to sp P53326 Saccharomyces cerevisiae YGR266w, hypothetical start [Candida glabrata] Complete CDS. CAGL0F08481g		YGR266w
CAGL0G01078g			1.21774	1.20381	1.53423	1.89097	1.92345	2.01286	1.86933	CAGL0G01078g highly similar to sp P53221 Saccharomyces cerevisiae YGR034w RPL33B or sp P05743 Saccharomyces cerevisiae YLR344w RPL33A [Candida glabrata] Complete CDS. CAGL0G01078g	RPL26B	YGR034w	GO:0005840|GO:0003723|GO:0015934|GO:0022625|GO:0005622|GO:0005737|GO:0030529|GO:0006412|GO:0003735	Protein component of the large (60S) ribosomal subunit, nearly identical to Rpl26Ap and has similarity to E. coli L24 and rat L26 ribosomal proteins
CAGL0G01474g			1.4522	-1.96849	-1.37583	-1.23167	-1.14233	-1.49598	-2.04336	CAGL0G01474g similar to sp P53958 Saccharomyces cerevisiae YNL042w BOP3, hypothetical start [Candida glabrata] Complete CDS. CAGL0G01474g	BOP3	YNL042w	GO:0003674|GO:0005634|GO:0046689|GO:0005737	Protein of unknown function, potential Cdc28p substrate
CAGL0G01738g			-1.74159	1.72431	3.98153	1.41099	4.16951	1.30926	1.8978	CAGL0G01738g highly similar to sp P53252 Saccharomyces cerevisiae YGR086c, start by similarity [Candida glabrata] Complete CDS. CAGL0G01738g	PIL1	YGR086c	GO:0005741|GO:0009408|GO:0005737|GO:0004860|GO:0005811|GO:0006897|GO:0008104|GO:0032126|GO:0005739|GO:0012511	Primary component of eisosomes, which are large immobile cell cortex structures associated with endocytosis
CAGL0G02057g			-2.66863	-1.92287	-1.29734	-1.47309	-1.1278	-1.16036	-1.38348	CAGL0G02057g similar to sp P36025 Saccharomyces cerevisiae YOR062c, hypothetical start [Candida glabrata] Complete CDS. CAGL0G02057g		YOR062c
CAGL0G02189g			-1.34474	1.54495	2.51084	-1.35393	1.4935	-1.36634	1.07425	CAGL0G02189g highly similar to sp Q02046 Saccharomyces cerevisiae YKR080w MTD1 methylenetetrahydrofolate dehydrogenase, hypothetical start [Candida glabrata] Complete CDS. CAGL0G02189g	MTD1	YKR080w	GO:0016072|GO:0009113|GO:0006360|GO:0055114|GO:0005737|GO:0009396|GO:0004487|GO:0042254|GO:0005829|GO:0009451|GO:0016491|GO:0005634|GO:0008152|GO:0006730|GO:0003824|GO:0043094|GO:0005488|GO:0006164|GO:0006383	NAD-dependent 5,10-methylenetetrahydrafolate dehydrogenase, plays a catalytic role in oxidation of cytoplasmic one-carbon units
CAGL0G02387g			2.10853	1.08821	-1.07002	-1.0114	-1.40544	1.11182	1.07388	CAGL0G02387g weakly similar to sp P36166 Saccharomyces cerevisiae YKR090w, start by similarity [Candida glabrata] Complete CDS. CAGL0G02387g	PXL1	YKR090w	GO:0043332|GO:0005934|GO:0005935|GO:0005737|GO:0046872|GO:0005515|GO:0000131|GO:0008270|GO:0005933|GO:0030011	LIM domain-containing protein that localizes to sites of polarized growth, required for selection and/or maintenance of polarized growth sites, may modulate signaling by the GTPases Cdc42p and Rho1p
CAGL0G02475g			1.07704	1.78461	1.41591	2.43217	2.00601	1.9342	2.06143	CAGL0G02475g highly similar to sp P04838 Saccharomyces cerevisiae YKR094c UBI2 ubiquitin or sp P04838 Saccharomyces cerevisiae YIL148w UBI1 ubiquitin [Candida glabrata] Partial CDS. CAGL0G02475g	RPL40B	YKR094c	GO:0005634|GO:0006281|GO:0022625|GO:0016567|GO:0005737|GO:0031386|GO:0042254|GO:0006464|GO:0006412|GO:0003735|GO:0005739|GO:0006974	Fusion protein, identical to Rpl40Ap, that is cleaved to yield ubiquitin and a ribosomal protein of the large (60S) ribosomal subunit with similarity to rat L40
CAGL0G02585g			-1.28309	1.72484	3.70393	1.12972	2.05155	1.127	1.77331	CAGL0G02585g highly similar to sp P40495 Saccharomyces cerevisiae YIL094c LYS12 homo-isocitrate dehydrogenase, start by similarity [Candida glabrata] Complete CDS. CAGL0G02585g	LYS12	YIL094c	GO:0000287|GO:0016616|GO:0008652|GO:0008152|GO:0009085|GO:0055114|GO:0046872|GO:0047046|GO:0005739|GO:0016491|GO:0030145	Homo-isocitrate dehydrogenase, an NAD-linked mitochondrial enzyme required for the fourth step in the biosynthesis of lysine, in which homo-isocitrate is oxidatively decarboxylated to alpha-ketoadipate
CAGL0G02651g			1.13081	1.43717	2.1805	1.32839	2.19894	1.39598	1.38672	CAGL0G02651g similar to sp P40492 Saccharomyces cerevisiae YIL097w, start by similarity [Candida glabrata] Complete CDS. CAGL0G02651g	FYV10	YIL097w	GO:0003674|GO:0005634|GO:0043161|GO:0006916|GO:0034657|GO:0045721|GO:0005737	Protein of unknown function, required for survival upon exposure to K1 killer toxin
CAGL0G02849g			-1.60806	2.02507	3.88318	1.20399	2.95422	-1.06126	1.81155	CAGL0G02849g similar to tr Q08926 Saccharomyces cerevisiae YPL186c, start by similarity [Candida glabrata] Complete CDS. CAGL0G02849g		YPL186c
CAGL0G03047g			1.23989	-1.48816	-1.06784	-2.0678	-1.45457	-5.39736	-1.89342	CAGL0G03047g highly similar to sp P22204 Saccharomyces cerevisiae YGR092w DBF2 ser/thrprotein kinase or sp P32328 Saccharomyces cerevisiae YPR111w DBF20, hypothetical start [Candida glabrata] Complete CDS. CAGL0G03047g	DBF2	YGR092w	GO:0005524|GO:0016301|GO:0005816|GO:0006468|GO:0005935|GO:0000280|GO:0004674|GO:0000166|GO:0004672|GO:0016740|GO:0007049	Ser/Thr kinase involved in transcription and stress response
CAGL0G03091g			1.35733	1.7127	1.74655	2.2443	2.08836	2.34952	1.88383	CAGL0G03091g highly similar to sp P07806 Saccharomyces cerevisiae YGR094w VAS1 valyl-tRNA synthetase, hypothetical start [Candida glabrata] Complete CDS. CAGL0G03091g		YGR094w
CAGL0G03289g		CAGL0G03289g	1.20024	1.26015	-2.17439	1.57553	1.42067	1.47016	1.31979	CAGL0G03289g highly similar to sp P09435 Saccharomyces cerevisiae YBL075c SSA3 or sp P22202 Saccharomyces cerevisiae YER103w SSA4 or sp P10591 Saccharomyces cerevisiae YAL005c SSA1 or sp	SSA3	YBL075c	GO:0006457|GO:0005524|GO:0006616|GO:0006950|GO:0005737|GO:0000166|GO:0005829|GO:0051082|GO:0016887	ATPase involved in protein folding and the response to stress
CAGL0G03531g			-1.54839	2.08054	2.0188	1.63368	2.31559	1.14605	-1.00947	CAGL0G03531g some similarities with sp Q01684 Saccharomyces cerevisiae YER115c SPR6 sporulation-specific protein, hypothetical start [Candida glabrata] Complete CDS. CAGL0G03531g	SPR6	YER115c	GO:0005575|GO:0003674|GO:0030435|GO:0030437|GO:0007126|GO:0006399|GO:0009451	Protein of unknown function, expressed during sporulation
CAGL0G03773g			-1.03801	1.28576	1.71184	1.07931	2.05186	1.08247	1.61674	CAGL0G03773g similar to tr Q12164 Saccharomyces cerevisiae YLL023c, hypothetical start [Candida glabrata] Complete CDS. CAGL0G03773g		YLL023c
CAGL0G03861g	CAGL0G03861g		-1.62676	1.33712	3.13558	1.21901	1.59414	1.3053	1.60949	CAGL0G03861g similar to sp P53230 Saccharomyces cerevisiae YGR046w, hypothetical start [Candida glabrata] Complete CDS. CAGL0G03861g	TAM41	YGR046w	GO:0016020|GO:0006810|GO:0005759|GO:0031314|GO:0003674|GO:0065002|GO:0005743|GO:0005739|GO:0015031|GO:0030150	Mitochondrial protein involved in protein import into the mitochondrial matrix
CAGL0G03905g			1.32165	-3.25876	-3.79398	-3.97899	-4.37142	-4.46773	-4.06427	CAGL0G03905g similar to sp Q07821 Saccharomyces cerevisiae YLL027w ISA1, hypothetical start [Candida glabrata] Complete CDS. CAGL0G03905g	ISA1	YLL027w	GO:0005759|GO:0003674|GO:0016226|GO:0006826|GO:0005739|GO:0005198|GO:0051536	Mitochondrial matrix protein involved in biogenesis of the iron-sulfur (Fe/S) cluster of Fe/S proteins, isa1 deletion causes loss of mitochondrial DNA and respiratory deficiency
CAGL0G04279g			-1.0895	-2.0061	-2.02452	-1.63214	-1.90575	-1.82645	-2.13917	CAGL0G04279g weakly similar to sp P40549 Saccharomyces cerevisiae YIL014w MNT3, hypothetical start [Candida glabrata] Complete CDS. CAGL0G04279g	MNT3	YIL014w	GO:0016020|GO:0005575|GO:0016757|GO:0006493|GO:0005794|GO:0016021|GO:0000033|GO:0016740|GO:0000139	Alpha-1,3-mannosyltransferase, adds the fourth and fifth alpha-1,3-linked mannose residues to O-linked glycans during protein O-glycosylation
CAGL0G04521g			1.61529	1.32826	1.45407	2.05585	1.71359	2.21668	1.49182	CAGL0G04521g similar to sp P42949 Saccharomyces cerevisiae YJL104w, start by similarity [Candida glabrata] Complete CDS. CAGL0G04521g	PAM16	YJL104w	GO:0016020|GO:0006810|GO:0008565|GO:0001405|GO:0065002|GO:0005515|GO:0005744|GO:0004857|GO:0005743|GO:0005739|GO:0015031|GO:0030150	Constituent of the mitochondrial import motor associated with the presequence translocase, along with Ssc1p, Tim44p, Mge1p, and Pam18p
CAGL0G04587g			1.03141	-1.29084	-1.6789	-1.55361	-2.00652	-1.43268	-1.41485	CAGL0G04587g similar to sp Q03406 Saccharomyces cerevisiae YDR489w, start by similarity [Candida glabrata] Complete CDS. CAGL0G04587g	SLD5	YDR489w	GO:0031261|GO:0003674|GO:0005634|GO:0006260|GO:0006261|GO:0000811	Subunit of the GINS complex (Sld5p, Psf1p, Psf2p, Psf3p), which is localized to DNA replication origins and implicated in assembly of the DNA replication machinery
CAGL0G04763g			1.54846	1.12127	-1.46942	-2.12262	-1.98183	-1.94677	-1.34958	CAGL0G04763g some similarities with sp Q99188 Saccharomyces cerevisiae YOR107w RGS2, hypothetical start [Candida glabrata] Complete CDS. CAGL0G04763g	RGS2	YOR107w	GO:0005634|GO:0004871|GO:0005737|GO:0007188|GO:0005096	Negative regulator of glucose-induced cAMP signaling
CAGL0G04785g			1.71686	-2.06346	-1.93633	-2.66158	-1.81111	-2.87558	-2.7447	CAGL0G04785g no similarity, hypothetical start [Candida glabrata] Complete CDS. CAGL0G04785g
CAGL0G05093g			-1.40976	1.25727	2.02333	-1.14033	1.45481	-1.06979	1.40995	CAGL0G05093g similar to sp Q12298 Saccharomyces cerevisiae YDR061w, hypothetical start [Candida glabrata] Complete CDS. CAGL0G05093g		YDR061w
CAGL0G05269g	CAGL0G05269g	CAGL0G05269g	-1.20923	5.19886	8.77754	2.68972	7.64292	2.4154	4.62642	CAGL0G05269g similar to sp Q12497 Saccharomyces cerevisiae YDR070c, start by similarity [Candida glabrata] Complete CDS. CAGL0G05269g	YDR070C	YDR070c	GO:0003674|GO:0005739|GO:0008150	Putative protein of unknown function
CAGL0G05335g			-1.10629	1.46058	2.0535	1.34573	2.18571	1.20384	1.64752	CAGL0G05335g highly similar to sp P31688 Saccharomyces cerevisiae YDR074w TPS2 alpha, alpha-trehalose-phosphate synthase, hypothetical start [Candida glabrata] Complete CDS. CAGL0G05335g		YDR074w
CAGL0G05357g			-1.02644	1.49358	2.32307	1.62768	2.5468	1.25025	1.13539	CAGL0G05357g highly similar to sp P40165 Saccharomyces cerevisiae YNL200c, start by similarity [Candida glabrata] Complete CDS. CAGL0G05357g		YNL200c
CAGL0G05544g			-1.09942	5.69713	10.6543	3.31156	10.3118	2.25559	4.12825	CAGL0G05544g no similarity, hypothetical start [Candida glabrata] Complete CDS. CAGL0G05544g
CAGL0G05610g			1.01298	1.37046	2.29757	-1.19918	1.36092	-1.16849	1.32404	CAGL0G05610g highly similar to sp Q07648 Saccharomyces cerevisiae YDL219w, start by similarity [Candida glabrata] Complete CDS. CAGL0G05610g	DTD1	YDL219w	GO:0019478|GO:0016787|GO:0006412|GO:0051500|GO:0005737|GO:0016788	D-Tyr-tRNA(Tyr) deacylase, functions in protein translation, may affect nonsense suppression via alteration of the protein synthesis machinery
CAGL0G05632g			1.13068	-1.43601	-1.8459	-1.40425	-1.22401	-2.80165	-1.59905	CAGL0G05632g similar to tr Q07629 Saccharomyces cerevisiae YDL218w, hypothetical start [Candida glabrata] Complete CDS. CAGL0G05632g		YDL218w
CAGL0G05698g			1.13996	-1.79634	-1.08865	-2.45322	-1.41723	-2.99467	-1.89654	CAGL0G05698g highly similar to sp P33327 Saccharomyces cerevisiae YDL215c GDH2, start by similarity [Candida glabrata] Complete CDS. CAGL0G05698g	GDH2	YDL215c	GO:0008152|GO:0006520|GO:0003824|GO:0055114|GO:0005488|GO:0006807|GO:0004352|GO:0005739|GO:0016491	NAD(+)-dependent glutamate dehydrogenase, degrades glutamate to ammonia and alpha-ketoglutarate
CAGL0G05830g			-1.17807	1.70054	2.30196	1.25943	2.08544	1.231	1.72849	CAGL0G05830g weakly similar to sp P38845 Saccharomyces cerevisiae YHR146w, start by similarity [Candida glabrata] Complete CDS. CAGL0G05830g	CRP1	YHR146w	GO:0005634|GO:0003677|GO:0008150	Protein that binds to cruciform DNA structures
CAGL0G05940g			1.18548	1.56261	1.42596	2.25684	2.00933	1.96191	1.89226	CAGL0G05940g highly similar to sp P02405 Saccharomyces cerevisiae YNL162w RPL41A or sp P02405 Saccharomyces cerevisiae YHR141c RPL41B [Candida glabrata] Partial CDS. CAGL0G05940g	RPL42A	YNL162w	GO:0005840|GO:0022625|GO:0005622|GO:0005737|GO:0046677|GO:0046898|GO:0030529|GO:0006412|GO:0003735	Protein component of the large (60S) ribosomal subunit, identical to Rpl42Bp and has similarity to rat L44 ribosomal protein
CAGL0G06006g			-1.10644	1.02827	2.10724	-1.13413	1.77465	1.09469	1.26392	CAGL0G06006g similar to sp P38841 Saccharomyces cerevisiae YHR138c, start by similarity [Candida glabrata] Complete CDS. CAGL0G06006g		YHR138c
CAGL0G06358g			-1.20349	-2.24209	-1.88755	-1.82123	-1.73926	-1.83483	-1.54122	CAGL0G06358g highly similar to sp P31109 Saccharomyces cerevisiae YAL030c SNC1, start by similarity [Candida glabrata] Complete CDS. CAGL0G06358g		YAL030c
CAGL0G06490g			1.52911	1.36925	1.91226	1.69401	2.48716	2.13731	2.05918	CAGL0G06490g highly similar to sp P26786 Saccharomyces cerevisiae YOR096w RP30 or sp P48164 Saccharomyces cerevisiae YNL096c RPS7B [Candida glabrata] Complete CDS. CAGL0G06490g	RPS7A	YOR096w	GO:0005840|GO:0030686|GO:0005634|GO:0005622|GO:0006364|GO:0005737|GO:0042254|GO:0032040|GO:0030529|GO:0006412|GO:0003735|GO:0022627	Protein component of the small (40S) ribosomal subunit, nearly identical to Rps7Bp
CAGL0G06732g			-2.11991	1.23325	2.15903	-1.12536	1.66845	-1.12155	1.46402	CAGL0G06732g highly similar to sp P06208 Saccharomyces cerevisiae YNL104c LEU4 2-isopropylmalalate synthase, start by similarity [Candida glabrata] Complete CDS. CAGL0G06732g	LEU4	YNL104c	GO:0008652|GO:0008152|GO:0003852|GO:0046912|GO:0003824|GO:0005737|GO:0009082|GO:0019752|GO:0009098|GO:0005739|GO:0016740|GO:0051186	Alpha-isopropylmalate synthase (2-isopropylmalate synthase)
CAGL0G06798g			2.16919	1.36004	-1.38317	1.14087	2.11133	1.48633	1.46162	CAGL0G06798g similar to sgd S0028521 Saccharomyces cerevisiae YGR169ca, start by similarity [Candida glabrata] Complete CDS. CAGL0G06798g		YGR169ca
CAGL0G06974g			1.3177	-1.41279	-2.16196	-1.64396	-2.16409	-1.52347	-1.28071	CAGL0G06974g similar to sp P47076 Saccharomyces cerevisiae YJL011c, start by similarity [Candida glabrata] Complete CDS. CAGL0G06974g	RPC17	YJL011c	GO:0005634|GO:0005666|GO:0003824|GO:0003899|GO:0000166|GO:0006350|GO:0006384|GO:0044237	RNA polymerase III subunit C17
CAGL0G07018g			1.05218	-1.46733	-1.88371	-1.77629	-2.34591	-2.06164	-1.68782	CAGL0G07018g similar to sp Q03730 Saccharomyces cerevisiae YML018c, hypothetical start [Candida glabrata] Complete CDS. CAGL0G07018g		YML018c
CAGL0G07315g			1.01525	1.38327	1.86217	1.65669	2.49215	1.96626	1.9282	CAGL0G07315g highly similar to sp Q03713 Saccharomyces cerevisiae YML030w, start by similarity [Candida glabrata] Complete CDS. CAGL0G07315g	YML030W	YML030w	GO:0016020|GO:0003674|GO:0016021|GO:0031966|GO:0005739|GO:0008150	Putative protein of unknown function
CAGL0G07425g			1.30499	2.1231	2.41611	1.30863	1.97074	1.61919	2.17022	CAGL0G07425g highly similar to sp P1527 Saccharomyces cerevisiae YML035c AMD1 AMP deaminase, hypothetical start [Candida glabrata] Complete CDS. CAGL0G07425g		YML035c
CAGL0G07623g			-1.03994	2.03007	3.54118	1.29991	2.58303	1.25058	2.30157	CAGL0G07623g similar to sp P37302 Saccharomyces cerevisiae YBR286w APE3 vacuolar aminopeptidase Y, hypothetical start [Candida glabrata] Complete CDS. CAGL0G07623g	APE3	YBR286w	GO:0008233|GO:0000324|GO:0005773|GO:0004177|GO:0006508|GO:0007039|GO:0008237|GO:0016787|GO:0008270	Vacuolar aminopeptidase Y, processed to mature form by Prb1p
CAGL0G07733g			2.48414	-1.15423	-1.41307	-1.16002	-1.37951	-1.22058	-1.38353	CAGL0G07733g highly similar to sp P36113 Saccharomyces cerevisiae YKR017c, hypothetical start [Candida glabrata] Complete CDS. CAGL0G07733g		YKR017c
CAGL0G08063g			1.16001	1.62215	1.80963	1.76598	2.33492	2.03108	1.99355	CAGL0G08063g highly similar to sp P52490 Saccharomyces cerevisiae YDR092w UBC13 E2 ubiquitin-conjugating enzyme, start by similarity [Candida glabrata] Complete CDS. CAGL0G08063g		YDR092w
CAGL0G08173g			1.30694	1.38684	1.84494	1.97247	2.20398	2.34257	1.71127	CAGL0G08173g highly similar to sp P04838 Saccharomyces cerevisiae YLR167w UBI3, start by similarity [Candida glabrata] Complete CDS. CAGL0G08173g	RPS31	YLR167w	GO:0005840|GO:0016567|GO:0005622|GO:0005737|GO:0031386|GO:0046872|GO:0042254|GO:0000028|GO:0030529|GO:0006412|GO:0008270|GO:0022627|GO:0003735	Fusion protein that is cleaved to yield a ribosomal protein of the small (40S) subunit and ubiquitin
CAGL0G08448g			1.29844	-1.73462	-1.69406	-2.04493	-2.15328	-2.37064	-1.97423	CAGL0G08448g highly similar to sp Q05998 Saccharomyces cerevisiae YLR237w THI7 thiamin transport protein, hypothetical start [Candida glabrata] Complete CDS. CAGL0G08448g	THI7	YLR237w	GO:0016020|GO:0015205|GO:0006810|GO:0015931|GO:0015234|GO:0015888|GO:0016021|GO:0005886	Plasma membrane transporter responsible for the uptake of thiamine, member of the major facilitator superfamily of transporters
CAGL0G08844g			1.09721	-1.37876	-2.07216	-1.09569	-1.26105	-1.21238	-1.93361	CAGL0G08844g similar to sp P40467 Saccharomyces cerevisiae YIL130w, hypothetical start [Candida glabrata] Complete CDS. CAGL0G08844g	ASG1	YIL130w	GO:0016072|GO:0005634|GO:0003677|GO:0006355|GO:0003674|GO:0046872|GO:0042254|GO:0006350|GO:0008270|GO:0003700|GO:0008150	Proposed transcriptional activator, member of the Gal4p family of zinc cluster proteins
CAGL0G09042g			1.17296	-1.76152	-4.35662	-2.63962	-3.56014	-2.62304	-2.28404	CAGL0G09042g some similarities with sp Q08957 Saccharomyces cerevisiae YPL202c, hypothetical start [Candida glabrata] Complete CDS. CAGL0G09042g	AFT2	YPL202c	GO:0006879|GO:0005634|GO:0045941|GO:0006355|GO:0005506|GO:0006979|GO:0003704|GO:0006350|GO:0005739|GO:0003700|GO:0006367	Iron-regulated transcriptional activator
CAGL0G09064g			-3.06297	-2.22159	1.18925	-1.53397	1.55335	-1.84318	-1.49965	CAGL0G09064g some similarities with sp Q08956 Saccharomyces cerevisiae YPL201c, hypothetical start [Candida glabrata] Complete CDS. CAGL0G09064g		YPL201c
CAGL0G09383g			1.34042	1.82638	1.81325	2.10566	2.40993	2.22294	1.88967	CAGL0G09383g highly similar to sp P00359 Saccharomyces cerevisiae YGR192c TDH3 glyceraldehyde-3-phosphate dehydrogenase 3, start by similarity [Candida glabrata] Complete CDS. CAGL0G09383g	TDH3	YGR192c	GO:0006096|GO:0055114|GO:0005737|GO:0005739|GO:0016491|GO:0006006|GO:0008152|GO:0006094|GO:0051287|GO:0003824|GO:0005488|GO:0006417|GO:0006915|GO:0009277|GO:0043284|GO:0006800|GO:0005811|GO:0008943|GO:0004365	Glyceraldehyde-3-phosphate dehydrogenase, isozyme 3, involved in glycolysis and gluconeogenesis
CAGL0G09691g			-1.09026	1.37988	2.29952	1.08347	1.5854	1.14958	1.35995	CAGL0G09691g highly similar to sp P33330 Saccharomyces cerevisiae YOR184w SER1 phosphoserine transaminase, start by similarity [Candida glabrata] Complete CDS. CAGL0G09691g	SER1	YOR184w	GO:0008652|GO:0008152|GO:0009113|GO:0004648|GO:0003824|GO:0006417|GO:0005737|GO:0008483|GO:0016740|GO:0006564|GO:0030170|GO:0009070|GO:0019748	3-phosphoserine aminotransferase, catalyzes the formation of phosphoserine from 3-phosphohydroxypyruvate, required for serine and glycine biosynthesis
CAGL0G09757g			1.56732	-1.60882	-1.90532	-1.64079	-2.10605	-1.75099	-1.71312	CAGL0G09757g some similarities with sp Q05854 Saccharomyces cerevisiae YLR278c, hypothetical start [Candida glabrata] Complete CDS. CAGL0G09757g		YLR278c
CAGL0G10219g			1.37992	-2.04909	-1.62614	-2.28939	-1.72892	-2.24779	-1.58155	CAGL0G10219g some similarities with sp P38894 Saccharomyces cerevisiae YHR211w FLO5, hypothetical start [Candida glabrata] Complete CDS. CAGL0G10219g	FLO5	YHR211w	GO:0016020|GO:0009277|GO:0000128|GO:0031225|GO:0005886|GO:0005537|GO:0000501	Lectin-like cell wall protein (flocculin) involved in flocculation, binds to mannose chains on the surface of other cells, confers floc-forming ability that is chymotrypsin resistant but heat labile
CAGL0H00110g			1.15539	-1.58111	-1.37775	-2.33102	-1.88763	-2.57587	-1.69858	CAGL0H00110g some similarities with sp P08640 Saccharomyces cerevisiae YIR019c STA1, hypothetical start [Candida glabrata] Complete CDS. CAGL0H00110g	MUC1	YIR019c	GO:0016020|GO:0007124|GO:0016337|GO:0030447|GO:0031225|GO:0001403|GO:0003674|GO:0042710|GO:0005886	GPI-anchored cell surface glycoprotein (flocculin) required for pseudohyphal formation, invasive growth, flocculation, and biofilms
CAGL0H00704g			1.35768	-1.91277	-4.24882	-2.69124	-3.12418	-2.78474	-2.73709	CAGL0H00704g no similarity, hypothetical start [Candida glabrata] Complete CDS. CAGL0H00704g
CAGL0H00759g			1.11086	-3.83155	-5.6916	-2.82113	-4.05244	-3.13906	-4.14799	CAGL0H00759g similar to sp P35187 Saccharomyces cerevisiae YMR190c SGS1 DNA helicase, hypothetical start [Candida glabrata] Complete CDS. CAGL0H00759g	SGS1	YMR190c	GO:0005524|GO:0006268|GO:0004386|GO:0008026|GO:0000070|GO:0016787|GO:0005730|GO:0000166|GO:0044237|GO:0006974|GO:0000722|GO:0040029|GO:0005634|GO:0016458|GO:0006323|GO:0051276|GO:0005622|GO:0003824|GO:0003676|GO:0004003|GO:0001302|GO:0031422|GO:0006310|GO	Nucleolar DNA helicase of the RecQ family involved in maintenance of genome integrity, regulates chromosome synapsis and meiotic crossing over
CAGL0H01089g			-1.01232	1.58397	2.82435	1.19499	1.96568	-1.02862	1.29868	CAGL0H01089g similar to tr Q05533 Saccharomyces cerevisiae YDR287w, hypothetical start [Candida glabrata] Complete CDS. CAGL0H01089g	INM2	YDR287w	GO:0005575|GO:0000287|GO:0031403|GO:0004437|GO:0046872|GO:0016787|GO:0046855|GO:0008934	Inositol monophosphatase, involved in biosynthesis of inositol
CAGL0H01419g			2.04895	1.11752	1.20622	-1.62335	-1.13556	1.05393	1.50031	CAGL0H01419g similar to tr Q06631 Saccharomyces cerevisiae YDR299w BFR2 involved in protein transport steps at the Brefeldin A blocks, start by similarity [Candida glabrata] Complete CDS. CAGL0H01419g	BFR2	YDR299w	GO:0006810|GO:0030686|GO:0005634|GO:0006364|GO:0016192|GO:0003674|GO:0005730|GO:0015031	Essential protein possibly involved in secretion
CAGL0H01661g			-1.06448	-1.7993	-2.64928	-1.93855	-2.29306	-2.59922	-2.34133	CAGL0H01661g similar to sp P08459 Saccharomyces cerevisiae YDR522c SPS2 sporulation-specific protein, hypothetical start [Candida glabrata] Complete CDS. CAGL0H01661g	SPS2	YDR522c	GO:0030476|GO:0016020|GO:0030435|GO:0030437|GO:0031225|GO:0003674|GO:0009277|GO:0007126|GO:0005886	Protein expressed during sporulation, redundant with Sps22p for organization of the beta-glucan layer of the spore wall
CAGL0H01947g			1.31794	1.92543	1.78476	2.16815	2.18326	2.34533	2.87118	CAGL0H01947g similar to sp P47115 Saccharomyces cerevisiae YJR056c, start by similarity [Candida glabrata] Complete CDS. CAGL0H01947g		YJR056c
CAGL0H02035g			1.11987	1.30282	1.35387	1.62025	1.77476	2.03727	2.50274	CAGL0H02035g similar to sp P38806 Saccharomyces cerevisiae YHR090c YNG2, start by similarity [Candida glabrata] Complete CDS. CAGL0H02035g		YHR090c
CAGL0H02101g		CAGL0H02101g	-1.16664	3.59178	7.34204	2.32686	7.19422	2.30028	2.97939	CAGL0H02101g similar to sp P38804 Saccharomyces cerevisiae YHR087w, hypothetical start [Candida glabrata] Complete CDS. CAGL0H02101g	YHR087W	YHR087w	GO:0016070|GO:0003674|GO:0005634|GO:0005737	Protein of unknown function involved in RNA metabolism
CAGL0H02491g			-1.18439	1.52181	2.00249	1.69223	1.68845	1.6593	1.50165	CAGL0H02491g highly similar to sp P10174 Saccharomyces cerevisiae YMR256c COX7, start by similarity [Candida glabrata] Complete CDS. CAGL0H02491g	COX7	YMR256c	GO:0016020|GO:0006123|GO:0004129|GO:0055114|GO:0005743|GO:0016021|GO:0005739|GO:0005751|GO:0016491	Subunit VII of cytochrome c oxidase, which is the terminal member of the mitochondrial inner membrane electron transport chain
CAGL0H02519g			-2.55546	1.16465	2.524	-1.12023	1.869	-1.4313	1.40334	CAGL0H02519g similar to sp Q04835 Saccharomyces cerevisiae YMR253c or tr Q08980 Saccharomyces cerevisiae YPL264c, hypothetical start [Candida glabrata] Complete CDS. CAGL0H02519g		YMR253c
CAGL0H02585g			-1.13636	2.60877	3.23209	2.09846	4.14751	1.82433	1.97134	CAGL0H02585g similar to sp Q04792 Saccharomyces cerevisiae YMR250w GAD1, start by similarity [Candida glabrata] Complete CDS. CAGL0H02585g	GAD1	YMR250w	GO:0004351|GO:0003824|GO:0005737|GO:0019752|GO:0006536|GO:0006979|GO:0016831|GO:0016829|GO:0006538|GO:0030170	Glutamate decarboxylase, converts glutamate into gamma-aminobutyric acid (GABA) during glutamate catabolism
CAGL0H02695g			-1.11313	1.186	2.29039	1.32649	1.87132	1.35225	1.05721	CAGL0H02695g some similarities with sp P47011 Saccharomyces cerevisiae YJL137c GLG2 self-glucosylating initiator of glycogen synthesis, hypothetical start [Candida glabrata] Complete CDS. CAGL0H02695g	GLG2	YJL137c	GO:0005978|GO:0016051|GO:0008466|GO:0016758|GO:0016740|GO:0005737	Self-glucosylating initiator of glycogen synthesis, also glucosylates n-dodecyl-beta-D-maltoside
CAGL0H03311g			-1.50944	-1.56735	3.22267	-2.32043	1.1252	-2.32436	-1.26062	CAGL0H03311g no similarity, hypothetical start [Candida glabrata] Complete CDS. CAGL0H03311g
CAGL0H03333g			1.01194	1.27741	2.51845	1.4444	1.94953	1.41992	1.75386	CAGL0H03333g highly similar to sp P53158 Saccharomyces cerevisiae YGL079w, start by similarity [Candida glabrata] Complete CDS. CAGL0H03333g		YGL079w
CAGL0H03443g			1.12101	-1.40065	-2.33505	-1.59943	-1.84335	-1.41395	-1.34395	CAGL0H03443g weakly similar to sp P10961 Saccharomyces cerevisiae YGL073w HSF1, hypothetical start [Candida glabrata] Complete CDS. CAGL0H03443g	HSF1	YGL073w	GO:0032007|GO:0005634|GO:0003677|GO:0006355|GO:0006950|GO:0009408|GO:0006357|GO:0030474|GO:0006350|GO:0043565|GO:0005739|GO:0003700	Trimeric heat shock transcription factor, activates multiple genes in response to stresses that include hyperthermia
CAGL0H03685g			1.92567	1.31374	2.04948	2.11994	2.3295	2.40408	2.06627	CAGL0H03685g highly similar to sp P33322 Saccharomyces cerevisiae YLR175w CBF5, start by similarity [Candida glabrata] Complete CDS. CAGL0H03685g	CBF5	YLR175w	GO:0003723|GO:0003677|GO:0005874|GO:0001522|GO:0031429|GO:0007067|GO:0042254|GO:0000495|GO:0005730|GO:0009982|GO:0005634|GO:0030686|GO:0016853|GO:0000775|GO:0006364|GO:0004730|GO:0031120|GO:0051301|GO:0030529|GO:0031118|GO:0007049	Pseudouridine synthase catalytic subunit of box H/ACA small nucleolar ribonucleoprotein particles (snoRNPs), acts on both large and small rRNAs and on snRNA U2
CAGL0H03707g			-1.17566	-1.22469	-3.34474	1.10457	-1.00926	1.24778	-1.09488	CAGL0H03707g highly similar to sp P25294 Saccharomyces cerevisiae YNL007c SIS1 heat shock protein, start by similarity [Candida glabrata] Complete CDS. CAGL0H03707g	SIS1	YNL007c	GO:0006457|GO:0005634|GO:0003677|GO:0031072|GO:0005737|GO:0030192|GO:0006413|GO:0051082|GO:0006112|GO:0030188|GO:0022627|GO:0007049	Type II HSP40 co-chaperone that interacts with the HSP70 protein Ssa1p
CAGL0H03729g			1.58746	-1.89452	-3.78203	-2.41201	-2.43034	-2.3503	-2.25187	CAGL0H03729g highly similar to sp P41318 Saccharomyces cerevisiae YNL006w LST8, start by similarity [Candida glabrata] Complete CDS. CAGL0H03729g	LST8	YNL006w	GO:0016020|GO:0010008|GO:0000300|GO:0030295|GO:0030950|GO:0000139|GO:0031932|GO:0005515|GO:0031234|GO:0005886|GO:0001558|GO:0006457|GO:0006810|GO:0031929|GO:0007165|GO:0031505|GO:0031930|GO:0005773|GO:0005774|GO:0031931	Protein required for the transport of amino acid permease Gap1p from the Golgi to the cell surface
CAGL0H03795g			-1.25765	1.38314	2.30253	1.05238	1.719	1.01583	1.22928	CAGL0H03795g sp O14429 Candida glabrata 3-isopropylmalate dehydrogenase, identified start [Candida glabrata] Complete CDS. CAGL0H03795g
CAGL0H03971g		CAGL0H03971g	-1.06376	2.52271	5.63287	2.05961	4.18262	1.69278	2.56275	CAGL0H03971g similar to sp P25349 Saccharomyces cerevisiae YCR004c YCP4 or sp Q12335 Saccharomyces cerevisiae YDR032c PST2, start by similarity [Candida glabrata] Complete CDS. CAGL0H03971g		YCR004c
CAGL0H04037g			1.12025	1.68844	2.95222	1.15846	1.90227	1.17653	1.50643	CAGL0H04037g weakly similar to sp P28006 Saccharomyces cerevisiae YOR178c GAC1 ser/thr phosphoprotein phosphatase 1, hypothetical start [Candida glabrata] Complete CDS. CAGL0H04037g	GAC1	YOR178c	GO:0031072|GO:0007094|GO:0009408|GO:0000122|GO:0008599|GO:0005977|GO:0005978|GO:0007126|GO:0000164|GO:0005198	Regulatory subunit for Glc7p type-1 protein phosphatase (PP1), tethers Glc7p to Gsy2p glycogen synthase, binds Hsf1p heat shock transcription factor, required for induction of some HSF-regulated genes under heat shock
CAGL0H04125g			1.10107	1.66778	2.66135	1.33308	2.62294	1.62244	2.30082	CAGL0H04125g highly similar to sp P54783 Saccharomyces cerevisiae YML086c ALO D-arabinono-1, 4-lactone oxidase, start by similarity [Candida glabrata] Complete CDS. CAGL0H04125g	ALO1	YML086c	GO:0016020|GO:0003885|GO:0050660|GO:0005741|GO:0055114|GO:0009058|GO:0005739|GO:0016491|GO:0009055|GO:0018193|GO:0031307|GO:0003824|GO:0006417|GO:0006979|GO:0031966|GO:0016899	D-Arabinono-1,4-lactone oxidase, catalyzes the final step in biosynthesis of D-erythroascorbic acid, which is protective against oxidative stress
CAGL0H04873g			-3.00574	-1.69981	-1.12187	1.03798	1.33246	-1.02435	-1.22519	CAGL0H04873g some similarities with tr Q05937 Saccharomyces cerevisiae YLR375w STP3 or tr Q07351 Saccharomyces cerevisiae YDL048c STP4, hypothetical start [Candida glabrata] Complete CDS. CAGL0H04873g	STP3	YLR375w	GO:0003674|GO:0046872|GO:0005634|GO:0008270|GO:0005622|GO:0008150|GO:0003676	Zinc-finger protein of unknown function, possibly involved in pre-tRNA splicing and in uptake of branched-chain amino acids
CAGL0H04939g			-2.56524	-2.01489	-1.0298	-3.16986	1.54787	-1.93716	-1.35423	CAGL0H04939g highly similar to sp P09201 Saccharomyces cerevisiae YLR377c FBP1 fructose-1, 6-bisphosphatase, hypothetical start [Candida glabrata] Complete CDS. CAGL0H04939g	FBP1	YLR377c	GO:0016787|GO:0006800|GO:0006094|GO:0005829|GO:0005975|GO:0042578|GO:0042132	Fructose-1,6-bisphosphatase, key regulatory enzyme in the gluconeogenesis pathway, required for glucose metabolism
CAGL0H04983g			1.06403	1.18989	2.40481	1.27887	1.77625	1.11688	1.18647	CAGL0H04983g highly similar to sp P41940 Saccharomyces cerevisiae YDL055c PSA1 mannose-1-phosphate guanyltransferase, start by similarity [Candida glabrata] Complete CDS. CAGL0H04983g	PSA1	YDL055c	GO:0008415|GO:0000032|GO:0006486|GO:0004475|GO:0009058|GO:0016779|GO:0016740|GO:0007049|GO:0005737|GO:0009298	GDP-mannose pyrophosphorylase (mannose-1-phosphate guanyltransferase), synthesizes GDP-mannose from GTP and mannose-1-phosphate in cell wall biosynthesis
CAGL0H05159g			1.43047	1.73377	1.55245	2.36828	1.66853	2.32804	1.91823	CAGL0H05159g similar to tr Q02776 Saccharomyces cerevisiae YPL063w, start by similarity [Candida glabrata] Complete CDS. CAGL0H05159g		YPL063w
CAGL0H05203g			1.22946	1.41395	2.03981	1.00263	1.18391	1.06132	1.14446	CAGL0H05203g similar to sp Q12194 Saccharomyces cerevisiae YPL066w, start by similarity [Candida glabrata] Complete CDS. CAGL0H05203g		YPL066w
CAGL0H05225g			1.09835	2.04501	4.8672	1.53593	2.13818	1.5643	1.86479	CAGL0H05225g similar to tr Q02754 Saccharomyces cerevisiae YPL067c, hypothetical start [Candida glabrata] Complete CDS. CAGL0H05225g		YPL067c
CAGL0H05291g			-1.25637	-2.12642	-2.00862	-2.15556	-2.23517	-2.06543	-1.9654	CAGL0H05291g similar to tr Q02866 Saccharomyces cerevisiae YPL070w, hypothetical start [Candida glabrata] Complete CDS. CAGL0H05291g	MUK1	YPL070w	GO:0003674|GO:0045449|GO:0005737|GO:0005096	Cytoplasmic protein of unknown function
CAGL0H05973g			1.09466	-1.67573	-2.8666	-1.98983	-2.67481	-1.73152	-1.40275	CAGL0H05973g similar to tr Q02872 Saccharomyces cerevisiae YPL108w, hypothetical start [Candida glabrata] Complete CDS. CAGL0H05973g		YPL108w
CAGL0H06699g			-1.17759	1.51127	1.88392	1.71327	2.22619	1.19428	1.8276	CAGL0H06699g similar to sp P32191 Saccharomyces cerevisiae YIL155c GUT2, hypothetical start [Candida glabrata] Complete CDS. CAGL0H06699g	GUT2	YIL155c	GO:0016020|GO:0031307|GO:0006116|GO:0055114|GO:0001302|GO:0006072|GO:0009331|GO:0005743|GO:0005975|GO:0005739|GO:0004368|GO:0016491	Mitochondrial glycerol-3-phosphate dehydrogenase
CAGL0H06787g			-2.95176	-1.17625	1.61777	1.04555	2.84862	-1.17901	1.14093	CAGL0H06787g highly similar to sp P27796 Saccharomyces cerevisiae YIL160c POT1, start by similarity [Candida glabrata] Complete CDS. CAGL0H06787g	POT1	YIL160c	GO:0008152|GO:0005782|GO:0005777|GO:0003824|GO:0008415|GO:0006635|GO:0003988|GO:0006631|GO:0016740|GO:0006629	3-ketoacyl-CoA thiolase with broad chain length specificity, cleaves 3-ketoacyl-CoA into acyl-CoA and acetyl-CoA during beta-oxidation of fatty acids
CAGL0H06853g			1.50357	1.07882	-2.67066	1.08646	-1.4052	1.1044	1.12934	CAGL0H06853g highly similar to sp Q04894 Saccharomyces cerevisiae YMR318c, start by similarity [Candida glabrata] Complete CDS. CAGL0H06853g	ADH6	YMR318c	GO:0033833|GO:0033859|GO:0055114|GO:0006066|GO:0045454|GO:0006081|GO:0008270|GO:0016491|GO:0008152|GO:0003824|GO:0005488|GO:0005625|GO:0006417|GO:0008106|GO:0033845|GO:0043094|GO:0046872|GO:0043284|GO:0006412	NADPH-dependent medium chain alcohol dehydrogenase with broad substrate specificity
CAGL0H06919g			1.02162	-1.04058	-2.42093	1.00488	-1.41605	-1.01843	-1.24209	CAGL0H06919g similar to sp Q03103 Saccharomyces cerevisiae YML130c ERO1, hypothetical start [Candida glabrata] Complete CDS. CAGL0H06919g	ERO1	YML130c	GO:0016020|GO:0009055|GO:0006810|GO:0006457|GO:0005783|GO:0006467|GO:0050660|GO:0055114|GO:0016972|GO:0048284|GO:0016671|GO:0006508|GO:0005789|GO:0016491	Thiol oxidase required for oxidative protein folding in the endoplasmic reticulum
CAGL0H07161g			1.2945	-1.74358	-2.35674	-1.66257	-2.41824	-1.89608	-1.63998	CAGL0H07161g similar to tr Q06674 Saccharomyces cerevisiae YDR317w, hypothetical start [Candida glabrata] Complete CDS. CAGL0H07161g	HIM1	YDR317w	GO:0005575|GO:0003674|GO:0006281|GO:0006974	Protein of unknown function involved in DNA repair
CAGL0H07337g			1.15888	-2.40365	-3.05944	-3.36029	-2.66675	-3.72568	-2.94386	CAGL0H07337g no similarity, hypothetical start [Candida glabrata] Complete CDS. CAGL0H07337g
CAGL0H07557g			-1.11326	-1.48188	-2.21929	-1.89349	-1.73249	-1.83674	-1.80266	CAGL0H07557g some similarities with sp P32805 Saccharomyces cerevisiae YGL254w FZF1, hypothetical start [Candida glabrata] Complete CDS. CAGL0H07557g	FZF1	YGL254w	GO:0005634|GO:0003677|GO:0006355|GO:0005622|GO:0000316|GO:0046872|GO:0045944|GO:0006350|GO:0008270|GO:0003700|GO:0006383	Transcription factor involved in sulfite metabolism, sole identified regulatory target is SSU1, overexpression suppresses sulfite-sensitivity of many unrelated mutants due to hyperactivation of SSU1, contains five zinc fingers
CAGL0H07667g			1.62545	-1.42279	-2.38659	-2.37181	-2.88763	-2.12433	-1.78334	CAGL0H07667g weakly similar to sp P22434 Saccharomyces cerevisiae YGL248w PDE1, hypothetical start [Candida glabrata] Complete CDS. CAGL0H07667g	PDE1	YGL248w	GO:0005575|GO:0006198|GO:0016787|GO:0004114|GO:0004115|GO:0019933	Low-affinity cyclic AMP phosphodiesterase, controls glucose and intracellular acidification-induced cAMP signaling, target of the cAMP-protein kinase A (PKA) pathway
CAGL0H07821g			1.43401	-1.4188	-2.28301	-1.47744	-2.04676	-1.48901	-1.75322	CAGL0H07821g highly similar to sp P33307 Saccharomyces cerevisiae YGL238w CSE1, start by similarity [Candida glabrata] Complete CDS. CAGL0H07821g	CSE1	YGL238w	GO:0008262|GO:0005643|GO:0008565|GO:0005635|GO:0005737|GO:0007067|GO:0008320|GO:0008283|GO:0006611|GO:0015031|GO:0006810|GO:0005634|GO:0005488|GO:0006417|GO:0006886|GO:0051301|GO:0000059|GO:0007049|GO:0022857	Nuclear envelope protein that mediates the nuclear export of importin alpha (Srp1p), homolog of metazoan CAS protein, required for accurate chromosome segregation
CAGL0H08107g			1.30544	-1.84263	-2.42381	-1.95962	-2.65195	-2.07764	-2.40591	CAGL0H08107g weakly similar to tr Q12398 Saccharomyces cerevisiae YOR032c HMS1, hypothetical start [Candida glabrata] Complete CDS. CAGL0H08107g	HMS1	YOR032c	GO:0007124|GO:0005575|GO:0005634|GO:0003677|GO:0006355|GO:0030528|GO:0006112|GO:0006350|GO:0045449|GO:0003700	Basic helix-loop-helix (bHLH) protein with similarity to myc-family transcription factors
CAGL0H08151g			-1.10754	1.39425	1.45202	1.15033	2.80113	-1.12068	1.41117	CAGL0H08151g no similarity, hypothetical start [Candida glabrata] Complete CDS. CAGL0H08151g
CAGL0H08173g			1.38657	2.19564	2.12638	2.0382	4.35847	1.6785	2.36677	CAGL0H08173g similar to sp P40917 Saccharomyces cerevisiae YOR028c CIN5, hypothetical start [Candida glabrata] Complete CDS. CAGL0H08173g	CIN5	YOR028c	GO:0042493|GO:0005634|GO:0003677|GO:0006355|GO:0003702|GO:0005737|GO:0046983|GO:0006357|GO:0006350|GO:0043565|GO:0009651|GO:0003700	Basic leucine zipper (bZIP) transcriptional factor of the yAP-1 family that mediates pleiotropic drug resistance and salt tolerance
CAGL0H08195g			-1.01596	1.0253	-2.25676	1.14655	-1.11371	1.01148	1.04276	CAGL0H08195g highly similar to sp P15705 Saccharomyces cerevisiae YOR027w STI1, hypothetical start [Candida glabrata] Complete CDS. CAGL0H08195g	STI1	YOR027w	GO:0030190|GO:0006457|GO:0051879|GO:0006950|GO:0030544|GO:0030189|GO:0005737|GO:0005488	Hsp90 cochaperone, interacts with the Ssa group of the cytosolic Hsp70 chaperones
CAGL0H08261g			1.10194	-1.7712	-1.97467	-1.97336	-1.40656	-2.49894	-2.28263	CAGL0H08261g weakly similar to tr Q99248 Saccharomyces cerevisiae YOR019w, hypothetical start [Candida glabrata] Complete CDS. CAGL0H08261g		YOR019w
CAGL0H08602g			2.69442	-1.84659	-3.93638	-2.37012	-3.45233	-2.38328	-2.87536	CAGL0H08602g similar to sp P08425 Saccharomyces cerevisiae YPR047w MSF1, hypothetical start [Candida glabrata] Complete CDS. CAGL0H08602g	MSF1	YPR047w	GO:0005759|GO:0000287|GO:0006432|GO:0005524|GO:0000049|GO:0005737|GO:0016874|GO:0008033|GO:0004826|GO:0006418|GO:0000166|GO:0006412|GO:0004812|GO:0005739	Mitochondrial phenylalanyl-tRNA synthetase alpha subunit, active as a monomer, unlike the cytoplasmic subunit which is active as a dimer complexed to a beta subunit dimer
CAGL0H08844g			-1.24811	1.90344	3.09239	1.42753	2.66989	-1.49731	1.52723	CAGL0H08844g similar to sp P18899 Saccharomyces cerevisiae YMR173w DDR48, start by similarity [Candida glabrata] Complete CDS. CAGL0H08844g	DDR48	YMR173w	GO:0006281|GO:0006950|GO:0005737|GO:0016887|GO:0003924	DNA damage-responsive protein, expression is increased in response to heat-shock stress or treatments that produce DNA lesions
CAGL0H09218g			1.16065	-1.6186	-1.66074	-2.04293	-1.69279	-1.80972	-1.45993	CAGL0H09218g similar to sp P53078 Saccharomyces cerevisiae YGL224c, hypothetical start [Candida glabrata] Complete CDS. CAGL0H09218g	SDT1	YGL224c	GO:0005575|GO:0008152|GO:0006725|GO:0006206|GO:0003824|GO:0008252	Pyrimidine nucleotidase
CAGL0H09240g			1.00323	-2.1313	-1.77141	-2.14136	-2.08832	-1.77781	-1.88619	CAGL0H09240g some similarities with sp P40549 Saccharomyces cerevisiae YIL014w MNT3, hypothetical start [Candida glabrata] Complete CDS. CAGL0H09240g	MNT3	YIL014w	GO:0016020|GO:0005575|GO:0016757|GO:0006493|GO:0005794|GO:0016021|GO:0000033|GO:0016740|GO:0000139	Alpha-1,3-mannosyltransferase, adds the fourth and fifth alpha-1,3-linked mannose residues to O-linked glycans during protein O-glycosylation
CAGL0H09460g			-1.95529	1.10092	2.52698	-1.02527	2.11645	-1.09309	1.05842	CAGL0H09460g highly similar to sp P39518 Saccharomyces cerevisiae YER015w FAA2, hypothetical start [Candida glabrata] Complete CDS. CAGL0H09460g	FAA2	YER015w	GO:0000287|GO:0008152|GO:0006499|GO:0004467|GO:0005777|GO:0003824|GO:0005737|GO:0016874|GO:0006631|GO:0005739|GO:0006629	Long chain fatty acyl-CoA synthetase
CAGL0H09702g			1.05908	-1.41424	-1.89508	-1.57955	-2.07653	-1.59688	-1.5998	CAGL0H09702g weakly similar to sp P39937 Saccharomyces cerevisiae YER007w PAC2, hypothetical start [Candida glabrata] Complete CDS. CAGL0H09702g	PAC2	YER007w	GO:0005856|GO:0005575|GO:0005874|GO:0043014|GO:0007024|GO:0008017|GO:0007023|GO:0005737	Microtubule effector required for tubulin heterodimer formation, binds alpha-tubulin, required for normal microtubule function, null mutant exhibits cold-sensitive microtubules and sensitivity to benomyl
CAGL0H09856g			1.46473	1.55124	1.31279	1.61635	1.87896	2.06799	1.58804	CAGL0H09856g highly similar to sp P02303 Saccharomyces cerevisiae YNL031c HHT2 or sp P02303 Saccharomyces cerevisiae YBR010w HHT1, start by similarity [Candida glabrata] Complete CDS. CAGL0H09856g	HHT2	YNL031c	GO:0006333|GO:0005634|GO:0003677|GO:0006281|GO:0006334|GO:0005694|GO:0006417|GO:0000788|GO:0006412|GO:0006974|GO:0000786	Histone H3, core histone protein required for chromatin assembly, part of heterochromatin-mediated telomeric and HM silencing
CAGL0H10076g			-2.26143	-1.93956	-1.08206	-1.00704	-1.00858	-1.4821	-2.54071	CAGL0H10076g similar to sp P38079 Saccharomyces cerevisiae YBR054w YRO2, start by similarity [Candida glabrata] Complete CDS. CAGL0H10076g		YBR054w
CAGL0H10120g			-1.02814	1.69149	2.828	1.19137	2.21195	1.0814	1.71148	CAGL0H10120g similar to sp P38081 Saccharomyces cerevisiae YBR056w, start by similarity [Candida glabrata] Complete CDS. CAGL0H10120g		YBR056w
CAGL0H10626g			1.24361	-2.08911	-1.95577	-2.15292	-2.20376	-3.36199	-1.87226	CAGL0H10626g some similarities with sp P32768 Saccharomyces cerevisiae YAR050w FLO1, hypothetical start [Candida glabrata] Complete CDS. CAGL0H10626g	FLO1	YAR050w	GO:0016020|GO:0009277|GO:0000128|GO:0031225|GO:0005886|GO:0005537|GO:0000501	Lectin-like protein involved in flocculation, cell wall protein that binds to mannose chains on the surface of other cells, confers floc-forming ability that is chymotrypsin sensitive and heat resistant
CAGL0I00286g			-3.55069	-1.96895	-2.07615	-2.1138	-1.32964	-1.97858	-1.4587	CAGL0I00286g highly similar to sp P23585 Saccharomyces cerevisiae YMR011w HXT2 or sp P39003 Saccharomyces cerevisiae YDR343c HXT6 or sp P39004 Saccharomyces cerevisiae YDR342c HXT7, hypothetical start [Candida glabrata] Complete CDS. CAGL0I00286g	HXT2	YMR011w	GO:0016020|GO:0005355|GO:0005353|GO:0016021|GO:0005624|GO:0005886|GO:0022891|GO:0006810|GO:0055085|GO:0015578|GO:0005351|GO:0008645|GO:0008643|GO:0043284|GO:0006412|GO:0015146|GO:0005215	High-affinity glucose transporter of the major facilitator superfamily, expression is induced by low levels of glucose and repressed by high levels of glucose
CAGL0I00660g			1.37729	1.38929	2.21283	1.75316	1.67016	1.70464	1.88005	CAGL0I00660g highly similar to sp P46943 Saccharomyces cerevisiae YLR289w GUF1, start by similarity [Candida glabrata] Complete CDS. CAGL0I00660g	GUF1	YLR289w	GO:0043022|GO:0005759|GO:0008135|GO:0045727|GO:0003924|GO:0005761|GO:0000166|GO:0045182|GO:0005525|GO:0005739	Mitochondrial matrix GTPase that associates with mitochondrial ribosomes
CAGL0I01276g			-1.24265	1.60378	4.86098	1.11255	2.02597	-1.02944	1.44236	CAGL0I01276g highly similar to sp P38716 Saccharomyces cerevisiae YHR112c, start by similarity [Candida glabrata] Complete CDS. CAGL0I01276g		YHR112c
CAGL0I01408g			-1.08699	1.19129	2.14258	1.83975	1.68685	1.80889	1.98701	CAGL0I01408g highly similar to sp P00044 Saccharomyces cerevisiae YJR048w CYC1 cytochrome-c isoform 1, start by similarity [Candida glabrata] Complete CDS. CAGL0I01408g	CYC1	YJR048w	GO:0009055|GO:0006810|GO:0020037|GO:0006123|GO:0005506|GO:0005758|GO:0006793|GO:0055114|GO:0046872|GO:0045333|GO:0005739|GO:0006818|GO:0051186|GO:0005746|GO:0006122	Cytochrome c, isoform 1
CAGL0I01496g			1.85111	-1.07875	-2.28607	-1.16191	-1.58913	-1.25243	-1.33212	CAGL0I01496g highly similar to sp P12398 Saccharomyces cerevisiae YJR045c SSC1 or sp P39987 Saccharomyces cerevisiae YEL030w ECM10, start by similarity [Candida glabrata] Complete CDS. CAGL0I01496g	SSC1	YJR045c	GO:0005759|GO:0042645|GO:0005524|GO:0006950|GO:0000166|GO:0005739|GO:0016887|GO:0006457|GO:0005634|GO:0030234|GO:0001405|GO:0051082|GO:0005743|GO:0032079|GO:0042026|GO:0030150	Mitochondrial matrix ATPase, subunit of the presequence translocase-associated protein import motor (PAM) and of SceI endonuclease
CAGL0I01892g			1.0304	-1.55336	-1.57825	-1.8794	-2.15613	-1.77458	-1.70194	CAGL0I01892g weakly similar to sp P38849 Saccharomyces cerevisiae YHR151c, hypothetical start [Candida glabrata] Complete CDS. CAGL0I01892g	YHR151C	YHR151c	GO:0016020|GO:0005575|GO:0003674|GO:0016021|GO:0008150	Putative protein of unknown function
CAGL0I01980g	CAGL0I01980g		1.16304	1.61317	3.05956	1.4601	1.57703	-1.1358	1.19285	CAGL0I01980g similar to sp P38717 Saccharomyces cerevisiae YNL257c SIP3, hypothetical start [Candida glabrata] Complete CDS. CAGL0I01980g	SIP3	YNL257c	GO:0016020|GO:0005575|GO:0045944|GO:0016021|GO:0003712	Protein that activates transcription through interaction with DNA-bound Snf1p, C-terminal region has a putative leucine zipper motif
CAGL0I02024g			1.13335	-4.79101	-11.1244	-5.46217	-8.70054	-5.56636	-5.43364	CAGL0I02024g highly similar to sp Q03558 Saccharomyces cerevisiae YHR179w OYE2 NADPH dehydrogenase or sp P41816 Saccharomyces cerevisiae YPL171c OYE3, start by similarity [Candida glabrata] Complete CDS. CAGL0I02024g	OYE2	YHR179w	GO:0005634|GO:0008152|GO:0003824|GO:0055114|GO:0043094|GO:0005737|GO:0010181|GO:0003959|GO:0005739|GO:0008150|GO:0016491	Widely conserved NADPH oxidoreductase containing flavin mononucleotide (FMN), homologous to Oye3p with slight differences in ligand binding and catalytic properties
CAGL0I02112g			2.22935	-2.01155	-5.96138	-2.13787	-3.98997	-2.73904	-2.32388	CAGL0I02112g weakly similar to sp P38854 Saccharomyces cerevisiae YHR159w, start by similarity [Candida glabrata] Complete CDS. CAGL0I02112g		YHR159w
CAGL0I02134g			-3.50271	-1.39626	1.75366	-1.16203	3.25906	-1.13298	1.28327	CAGL0I02134g weakly similar to sp P38855 Saccharomyces cerevisiae YHR160c PEX18 peroxin, start by similarity [Candida glabrata] Complete CDS. CAGL0I02134g	PEX18	YHR160c	GO:0016020|GO:0005515|GO:0005829|GO:0016558|GO:0005777|GO:0005737|GO:0005778	Peroxin required for targeting of peroxisomal matrix proteins containing PTS2
CAGL0I02486g			1.20297	1.32227	1.3847	1.80416	2.02889	1.90361	1.56677	CAGL0I02486g highly similar to sp P00924 Saccharomyces cerevisiae YGR254w ENO1 enolase I or sp P00925 Saccharomyces cerevisiae YHR174w ENO2 enolase II, start by similarity [Candida glabrata] Complete CDS. CAGL0I02486g	ENO1	YGR254w	GO:0000287|GO:0004634|GO:0000324|GO:0006094|GO:0006096|GO:0005737|GO:0046872|GO:0016829|GO:0043284|GO:0000015|GO:0005739|GO:0032889	Enolase I, a phosphopyruvate hydratase that catalyzes the conversion of 2-phosphoglycerate to phosphoenolpyruvate during glycolysis and the reverse reaction during gluconeogenesis
CAGL0I02530g			-1.18196	1.41512	2.38582	-1.01438	1.54852	-1.06522	1.40348	CAGL0I02530g similar to sp P38866 Saccharomyces cerevisiae YHR176w FMO flavin-containing monooxygenase, start by similarity [Candida glabrata] Complete CDS. CAGL0I02530g	FMO1	YHR176w	GO:0009055|GO:0006457|GO:0008152|GO:0050660|GO:0003824|GO:0055114|GO:0005488|GO:0050661|GO:0007039|GO:0004499|GO:0004497|GO:0005789|GO:0016491	Flavin-containing monooxygenase, localized to the cytoplasmic face of the ER membrane
CAGL0I02574g			-1.22578	-1.41947	-2.23924	-1.38246	-2.13447	-1.40819	-1.32306	CAGL0I02574g highly similar to sp Q03558 Saccharomyces cerevisiae YHR179w OYE2 NADPH dehydrogenase or sp P41816 Saccharomyces cerevisiae YPL171c OYE3, start by similarity [Candida glabrata] Complete CDS. CAGL0I02574g	OYE2	YHR179w	GO:0005634|GO:0008152|GO:0003824|GO:0055114|GO:0043094|GO:0005737|GO:0010181|GO:0003959|GO:0005739|GO:0008150|GO:0016491	Widely conserved NADPH oxidoreductase containing flavin mononucleotide (FMN), homologous to Oye3p with slight differences in ligand binding and catalytic properties
CAGL0I02728g			1.28242	1.46748	2.01888	2.00432	1.72202	1.49025	2.03424	CAGL0I02728g similar to sp P38824 Saccharomyces cerevisiae YHR116w, hypothetical start [Candida glabrata] Complete CDS. CAGL0I02728g	COX23	YHR116w	GO:0003674|GO:0006412|GO:0005758|GO:0005739|GO:0009060|GO:0005737	Mitochondrial intermembrane space protein that functions in mitochondrial copper homeostasis, essential for functional cytochrome oxidase expression
CAGL0I02838g			1.03591	-1.30824	-1.59659	-1.64292	-2.02312	-1.96593	-1.91951	CAGL0I02838g similar to sp P41696 Saccharomyces cerevisiae YOR113w AZF1 asparagine-rich zinc finger protein, hypothetical start [Candida glabrata] Complete CDS. CAGL0I02838g	AZF1	YOR113w	GO:0005634|GO:0003677|GO:0006355|GO:0005622|GO:0016563|GO:0003676|GO:0046872|GO:0006350|GO:0009743|GO:0008270	Zinc-finger transcription factor, involved in induction of CLN3 transcription in response to glucose
CAGL0I03014g			1.08149	-1.92122	-2.44695	-2.64183	-2.9417	-2.73636	-2.11458	CAGL0I03014g weakly similar to sp P53833 Saccharomyces cerevisiae YNL282w POP2, hypothetical start [Candida glabrata] Complete CDS. CAGL0I03014g	POP3	YNL282w	GO:0016072|GO:0005634|GO:0005655|GO:0000171|GO:0006364|GO:0004526|GO:0008033|GO:0000172|GO:0042254|GO:0034965|GO:0006379	Subunit of both RNase MRP, which cleaves pre-rRNA, and nuclear RNase P, which cleaves tRNA precursors to generate mature 5' ends
CAGL0I03212g			1.57343	-1.53575	-1.67203	-1.762	-2.15293	-1.7962	-1.87687	CAGL0I03212g no similarity, hypothetical start [Candida glabrata] Complete CDS. CAGL0I03212g
CAGL0I03498g			1.41949	-1.70305	-2.48096	-1.79907	-2.31631	-1.89376	-2.17002	CAGL0I03498g similar to sp P06784 Saccharomyces cerevisiae YDL159w STE7 ser/thr/tyr protein kinase of MAP kinase kinase family, hypothetical start [Candida glabrata] Complete CDS. CAGL0I03498g	STE7	YDL159w	GO:0007124|GO:0005524|GO:0016301|GO:0043332|GO:0006468|GO:0005737|GO:0019236|GO:0001403|GO:0004674|GO:0000166|GO:0004672|GO:0004708|GO:0016740|GO:0000750	Signal transducing MAP kinase kinase involved in pheromone response, where it phosphorylates Fus3p, and in the pseudohyphal/invasive growth pathway, through phosphorylation of Kss1p
CAGL0I03982g			1.38312	1.70052	1.75268	2.45857	2.75568	3.15298	2.00668	CAGL0I03982g highly similar to sp P05746 Saccharomyces cerevisiae YDL184c RPL41A or sp P05746 Saccharomyces cerevisiae YDL133ca RPL41B, start by similarity [Candida glabrata] Complete CDS. CAGL0I03982g	RPL41A	YDL184c	GO:0005840|GO:0030529|GO:0022625|GO:0006412|GO:0003735|GO:0005737	Ribosomal protein L47 of the large (60S) ribosomal subunit, identical to Rpl41Bp and has similarity to rat L41 ribosomal protein
CAGL0I04620g			1.02015	1.5308	2.29567	1.32495	1.77375	1.20125	1.41115	CAGL0I04620g similar to sp P38226 Saccharomyces cerevisiae YBR042c, start by similarity [Candida glabrata] Complete CDS. CAGL0I04620g	CST26	YBR042c	GO:0018193|GO:0016020|GO:0008152|GO:0008415|GO:0008654|GO:0005811|GO:0016021|GO:0016740	Protein of unknown function, affects chromosome stability when overexpressed
CAGL0I04884g			1.29182	1.66051	1.40536	1.77843	1.86669	2.07521	1.58294	CAGL0I04884g highly similar to sp P40327 Saccharomyces cerevisiae YDL007w YTA5, start by similarity [Candida glabrata] Complete CDS. CAGL0I04884g	RPT2	YDL007w	GO:0004175|GO:0005634|GO:0005524|GO:0030163|GO:0005737|GO:0006511|GO:0016787|GO:0043234|GO:0000166|GO:0005829|GO:0017111|GO:0016887|GO:0008540	One of six ATPases of the 19S regulatory particle of the 26S proteasome involved in the degradation of ubiquitinated substrates
CAGL0I04994g			-1.0008	1.26836	2.37196	1.08534	1.41395	1.09282	1.35776	CAGL0I04994g highly similar to sp P05694 Saccharomyces cerevisiae YER091c MET6, start by similarity [Candida glabrata] Complete CDS. CAGL0I04994g	MET6	YER091c	GO:0008652|GO:0008168|GO:0043094|GO:0005737|GO:0046872|GO:0008270|GO:0016740|GO:0003871|GO:0009086	Cobalamin-independent methionine synthase, involved in amino acid biosynthesis
CAGL0I05016g			-1.02415	1.52196	2.42891	1.22038	1.75969	1.38819	1.61967	CAGL0I05016g highly similar to sp P00899 Saccharomyces cerevisiae YER090w TRP2, hypothetical start [Candida glabrata] Complete CDS. CAGL0I05016g		YER090w
CAGL0I05148g			-1.31733	1.20657	4.83805	1.15565	3.21881	1.07746	1.44541	CAGL0I05148g similar to sp P32891 Saccharomyces cerevisiae YDL174c DLD1 D-lactate ferricytochrome C oxidoreductase, hypothetical start [Candida glabrata] Complete CDS. CAGL0I05148g	DLD1	YDL174c	GO:0016020|GO:0050660|GO:0003824|GO:0055114|GO:0009060|GO:0004458|GO:0005743|GO:0005975|GO:0008270|GO:0005739|GO:0016491	D-lactate dehydrogenase, oxidizes D-lactate to pyruvate, transcription is heme-dependent, repressed by glucose, and derepressed in ethanol or lactate
CAGL0I05610g			-4.21222	-2.14211	1.31161	1.17039	2.65846	-1.40955	-1.17746	CAGL0I05610g some similarities with sp P53719 Saccharomyces cerevisiae YNR014w, hypothetical start [Candida glabrata] Complete CDS. CAGL0I05610g		YNR014w
CAGL0I05830g			1.14558	-1.61499	-1.93874	-1.71674	-1.89088	-2.3919	-1.72102	CAGL0I05830g similar to sp P40343 Saccharomyces cerevisiae YNR006w VPS27 vacuolar protein sorting-associated protein, start by similarity [Candida glabrata] Complete CDS. CAGL0I05830g		YNR006w
CAGL0I05934g			1.17274	-2.56664	-3.93968	-1.97364	-2.73132	-2.53594	-2.4999	CAGL0I05934g similar to sp P47009 Saccharomyces cerevisiae YJL144w, hypothetical start [Candida glabrata] Complete CDS. CAGL0I05934g		YJL144w
CAGL0I06534g			1.8374	1.75564	2.35768	1.85732	2.17271	2.26587	2.25238	CAGL0I06534g similar to sp P39952 Saccharomyces cerevisiae YER154w OXA1 cytochrome oxidase biogenesis protein, hypothetical start [Candida glabrata] Complete CDS. CAGL0I06534g	OXA1	YER154w	GO:0043022|GO:0016020|GO:0032977|GO:0055114|GO:0006417|GO:0032979|GO:0033615|GO:0005743|GO:0016021|GO:0005739|GO:0051205	Mitochondrial inner membrane insertase, mediates the insertion of both mitochondrial- and nuclear-encoded proteins from the matrix into the inner membrane, interacts with mitochondrial ribosomes
CAGL0I06578g			1.19781	-1.50541	-1.85245	-1.80384	-1.89696	-2.20648	-1.7125	CAGL0I06578g similar to sp P10356 Saccharomyces cerevisiae YER152c, hypothetical start [Candida glabrata] Complete CDS. CAGL0I06578g		YER152c
CAGL0I07051g			-1.17395	1.35331	2.07503	-1.08618	1.2025	-1.49012	1.35516	CAGL0I07051g similar to sp P35190 Saccharomyces cerevisiae YGL215w CLG1 cyclin-like protein, hypothetical start [Candida glabrata] Complete CDS. CAGL0I07051g	CLG1	YGL215w	GO:0000307|GO:0016538|GO:0007049|GO:0006417	Cyclin-like protein that interacts with Pho85p
CAGL0I07249g	CAGL0I07249g		-1.61936	-1.43497	-1.02024	1.24133	2.21911	-1.09527	-1.33552	CAGL0I07249g some similarities with sp P17121 Saccharomyces cerevisiae YDR389w SAC7 or tr Q12128 Saccharomyces cerevisiae YOR134w BAG7, hypothetical start [Candida glabrata] Complete CDS. CAGL0I07249g	SAC7	YDR389w	GO:0005856|GO:0005100|GO:0030037|GO:0007165|GO:0005622|GO:0006417|GO:0005737|GO:0016050|GO:0007264|GO:0005096	GTPase activating protein (GAP) for Rho1p, involved in signaling to the actin cytoskeleton, null mutations suppress tor2 mutations and temperature sensitive mutations in actin
CAGL0I07293g			1.11777	-1.86755	-2.13646	-1.90863	-2.52726	-2.22197	-2.34069	CAGL0I07293g some similarities with sp P32768 Saccharomyces cerevisiae YAR050w FLO1, hypothetical start [Candida glabrata] Complete CDS. CAGL0I07293g	FLO1	YAR050w	GO:0016020|GO:0009277|GO:0000128|GO:0031225|GO:0005886|GO:0005537|GO:0000501	Lectin-like protein involved in flocculation, cell wall protein that binds to mannose chains on the surface of other cells, confers floc-forming ability that is chymotrypsin sensitive and heat resistant
CAGL0I07315g			-1.13823	1.32141	2.06725	-1.14464	1.27046	-1.76447	1.17131	CAGL0I07315g similar to tr Q12486 Saccharomyces cerevisiae YOR131c, hypothetical start [Candida glabrata] Complete CDS. CAGL0I07315g		YOR131c
CAGL0I07843g			1.05251	1.49071	1.33641	2.04404	1.44519	1.60935	1.42639	CAGL0I07843g highly similar to sp P00330 Saccharomyces cerevisiae YOL086c ADH1 alcohol dehydrogenase I or sp P00331 Saccharomyces cerevisiae YMR303c ADH2, hypothetical start [Candida glabrata] Complete CDS. CAGL0I07843g	ADH1	YOL086c	GO:0043458|GO:0006116|GO:0055114|GO:0005737|GO:0000947|GO:0005829|GO:0008270|GO:0016491|GO:0008152|GO:0003824|GO:0005488|GO:0006417|GO:0004022|GO:0019170|GO:0046872|GO:0043284|GO:0006412|GO:0006113	Alcohol dehydrogenase, fermentative isozyme active as homo- or heterotetramers
CAGL0I07865g			-1.44832	1.36266	2.38103	-1.19485	2.04019	-1.42381	1.10666	CAGL0I07865g similar to tr Q12252 Saccharomyces cerevisiae YOL084w PHM7, hypothetical start [Candida glabrata] Complete CDS. CAGL0I07865g	PHM7	YOL084w	GO:0016020|GO:0003674|GO:0000324|GO:0016021|GO:0008150|GO:0005886	Protein of unknown function, expression is regulated by phosphate levels
CAGL0I07953g			1.52788	1.8685	2.28326	1.8511	1.86608	1.84433	1.83015	CAGL0I07953g similar to sp Q08236 Saccharomyces cerevisiae YOL078w, start by similarity [Candida glabrata] Complete CDS. CAGL0I07953g	AVO1	YOL078w	GO:0016020|GO:0001558|GO:0046580|GO:0031929|GO:0031505|GO:0017016|GO:0005737|GO:0030950|GO:0005773|GO:0005774|GO:0031932|GO:0005886	Component of a membrane-bound complex containing the Tor2p kinase and other proteins, which may have a role in regulation of cell growth
CAGL0I08503g			1.00779	-1.48672	-2.25401	-1.47742	-1.75851	-1.78774	-1.5349	CAGL0I08503g highly similar to sp P18408 Saccharomyces cerevisiae YPR167c MET16, start by similarity [Candida glabrata] Complete CDS. CAGL0I08503g	MET16	YPR167c	GO:0000103|GO:0042493|GO:0008652|GO:0008152|GO:0004604|GO:0005622|GO:0055114|GO:0005737|GO:0009636|GO:0006555|GO:0019344|GO:0019379|GO:0016740|GO:0016491|GO:0009086	3'-phosphoadenylsulfate reductase, reduces 3'-phosphoadenylyl sulfate to adenosine-3',5'-bisphosphate and free sulfite using reduced thioredoxin as cosubstrate, involved in sulfate assimilation and methionine metabolism
CAGL0I08591g			1.26644	-1.93054	-2.65067	-2.26722	-2.01729	-2.05841	-2.0652	CAGL0I08591g some similarities with sp P40095 Saccharomyces cerevisiae YER158c, hypothetical start [Candida glabrata] Complete CDS. CAGL0I08591g		YER158c
CAGL0I08987g			-3.27529	-2.86088	-2.14393	-1.27948	1.23166	-2.35349	-3.02652	CAGL0I08987g highly similar to sp P04076 Saccharomyces cerevisiae YHR018c ARLY, start by similarity [Candida glabrata] Complete CDS. CAGL0I08987g	ARG4	YHR018c	GO:0016829|GO:0008652|GO:0004056|GO:0042450|GO:0005829|GO:0006526|GO:0003824	Argininosuccinate lyase, catalyzes the final step in the arginine biosynthesis pathway
CAGL0I09009g			-1.47914	1.95023	3.35801	1.19321	2.10773	-1.04259	1.60465	CAGL0I09009g similar to sp P38635 Saccharomyces cerevisiae YFR025c HIS2, start by similarity [Candida glabrata] Complete CDS. CAGL0I09009g	HIS2	YFR025c	GO:0008652|GO:0004401|GO:0016787|GO:0000105|GO:0006725|GO:0005622|GO:0003824	Histidinolphosphatase, catalyzes the eighth step in histidine biosynthesis
CAGL0I09152g			1.49935	-1.23197	-1.9098	-1.68138	-2.25581	-1.53009	-1.36614	CAGL0I09152g similar to sp P38336 Saccharomyces cerevisiae YBR257w POP4 involved in processing of tRNAs and rRNAs, start by similarity [Candida glabrata] Complete CDS. CAGL0I09152g	POP4	YBR257w	GO:0016072|GO:0005634|GO:0003723|GO:0005655|GO:0000171|GO:0006364|GO:0004526|GO:0008033|GO:0000172|GO:0042254|GO:0034965|GO:0030677|GO:0006379|GO:0004540	Subunit of both RNase MRP, which cleaves pre-rRNA, and nuclear RNase P, which cleaves tRNA precursors to generate mature 5' ends
CAGL0I09196g			2.19616	1.11515	1.2439	-1.20121	-1.09383	-1.04549	1.02506	CAGL0I09196g weakly similar to sp P38338 Saccharomyces cerevisiae YBR259w, hypothetical start [Candida glabrata] Complete CDS. CAGL0I09196g		YBR259w
CAGL0I09482g			-1.73929	-1.51831	-1.17451	-1.4158	-2.06845	-1.16479	-1.40486	CAGL0I09482g similar to sp P38349 Saccharomyces cerevisiae YBR273c, start by similarity [Candida glabrata] Complete CDS. CAGL0I09482g		YBR273c
CAGL0I09592g			-2.53579	-1.74493	-1.54119	-1.07838	1.26254	-1.7819	-1.98502	CAGL0I09592g highly similar to sp P07258 Saccharomyces cerevisiae YOR303w CPA1 arginine-specific carbamoylphosphate synthase, hypothetical start [Candida glabrata] Complete CDS. CAGL0I09592g	CPA1	YOR303w	GO:0008652|GO:0006725|GO:0006526|GO:0003824|GO:0005737|GO:0004088|GO:0016874|GO:0005951|GO:0006541|GO:0006807|GO:0004086	Small subunit of carbamoyl phosphate synthetase, which catalyzes a step in the synthesis of citrulline, an arginine precursor
CAGL0I09702g			-1.13572	-1.54498	-2.84877	-2.02338	-2.37789	-2.7684	-2.29686	CAGL0I09702g similar to tr Q08777 Saccharomyces cerevisiae YOR306c, hypothetical start [Candida glabrata] Complete CDS. CAGL0I09702g	MCH5	YOR306c	GO:0018193|GO:0016072|GO:0016020|GO:0006810|GO:0032218|GO:0042254|GO:0008028|GO:0016021|GO:0032217|GO:0009451|GO:0005886|GO:0005215	Plasma membrane riboflavin transporter
CAGL0I09856g			2.20818	1.46632	2.22154	1.65266	2.61965	3.13291	2.43688	CAGL0I09856g some similarities with tr Q12507 Saccharomyces cerevisiae YOR315w, hypothetical start [Candida glabrata] Complete CDS. CAGL0I09856g	SFG1	YOR315w	GO:0007124|GO:0003704|GO:0005634|GO:0045944|GO:0006355|GO:0006350|GO:0005737	Nuclear protein, putative transcription factor required for growth of superficial pseudohyphae (which do not invade the agar substrate) but not for invasive pseudohyphal growth
CAGL0I09988g			2.83435	-1.42544	-1.23388	-1.39002	-1.05092	-1.25683	-1.37042	CAGL0I09988g similar to tr Q12161 Saccharomyces cerevisiae YOL054w, start by similarity [Candida glabrata] Complete CDS. CAGL0I09988g	PSH1	YOL054w	GO:0016072|GO:0006368|GO:0003674|GO:0046872|GO:0005634|GO:0008270|GO:0009451	Nuclear protein, putative RNA polymerase II elongation factor
CAGL0I10010g			1.22407	1.29652	-7.63512	1.56981	1.06926	1.52218	1.29604	CAGL0I10010g similar to sp P53286 Saccharomyces cerevisiae YGR142w, start by similarity [Candida glabrata] Complete CDS. CAGL0I10010g	BTN2	YGR142w	GO:0005770|GO:0042147|GO:0006885|GO:0005737|GO:0006886|GO:0006865|GO:0005515|GO:0005829	v-SNARE binding protein that facilitates specific protein retrieval from a late endosome to the Golgi		-
CAGL0I10098g			-1.16993	-1.40203	-1.46548	-1.62725	-1.8919	-2.07018	-2.15136	CAGL0I10098g some similarities with sp P08640 Saccharomyces cerevisiae YIR019c STA1, hypothetical start [Candida glabrata] Complete CDS. CAGL0I10098g	MUC1	YIR019c	GO:0016020|GO:0007124|GO:0016337|GO:0030447|GO:0031225|GO:0001403|GO:0003674|GO:0042710|GO:0005886	GPI-anchored cell surface glycoprotein (flocculin) required for pseudohyphal formation, invasive growth, flocculation, and biofilms
CAGL0I10362g			-1.00633	-1.37764	-1.30079	-1.84545	-1.89256	-2.19028	-1.78345	CAGL0I10362g some similarities with sp P32768 Saccharomyces cerevisiae YAR050w FLO1, hypothetical start [Candida glabrata] Complete CDS. CAGL0I10362g	FLO1	YAR050w	GO:0016020|GO:0009277|GO:0000128|GO:0031225|GO:0005886|GO:0005537|GO:0000501	Lectin-like protein involved in flocculation, cell wall protein that binds to mannose chains on the surface of other cells, confers floc-forming ability that is chymotrypsin sensitive and heat resistant
CAGL0I10626g			-1.24718	1.16606	2.03043	-1.17236	1.11637	-1.1199	1.07842	CAGL0I10626g similar to sp P53273 Saccharomyces cerevisiae YGR125w, hypothetical start [Candida glabrata] Complete CDS. CAGL0I10626g		YGR125w
CAGL0I10670g			1.84568	-1.38978	-2.69155	-1.62231	-2.54176	-1.73952	-1.92248	CAGL0I10670g similar to tr Q06512 Saccharomyces cerevisiae YPR144c, start by similarity [Candida glabrata] Complete CDS. CAGL0I10670g	NOC4	YPR144c	GO:0030686|GO:0005634|GO:0000472|GO:0042274|GO:0000447|GO:0006364|GO:0000480|GO:0003674|GO:0042254|GO:0030692|GO:0032040|GO:0005730|GO:0030529	Nucleolar protein, forms a complex with Nop14p that mediates maturation and nuclear export of 40S ribosomal subunits
CAGL0I10791g			-3.58534	-3.03814	-2.05812	-1.3454	-1.04457	-3.71817	-5.32107	CAGL0I10791g highly similar to sp P05150 Saccharomyces cerevisiae YJL088w ARG3 ornithine carbamoyltransferase, hypothetical start [Candida glabrata] Complete CDS. CAGL0I10791g	ARG3	YJL088w	GO:0009348|GO:0008652|GO:0016743|GO:0016597|GO:0006520|GO:0006725|GO:0006526|GO:0005737|GO:0006807|GO:0005829|GO:0004585|GO:0016740|GO:0006591	Ornithine carbamoyltransferase (carbamoylphosphate:L-ornithine carbamoyltransferase), catalyzes the sixth step in the biosynthesis of the arginine precursor ornithine
CAGL0I10813g			1.71034	-1.39791	-2.6282	-1.4514	-2.18663	-1.57173	-1.57177	CAGL0I10813g weakly similar to sp P38290 Saccharomyces cerevisiae YBR165w Ubiquitin-conjugating enzyme suppressor 1, hypothetical start [Candida glabrata] Complete CDS. CAGL0I10813g		YBR165w
CAGL0J00363g	CAGL0J00363g		1.04451	-4.26147	-5.98376	-3.99438	-5.65129	-4.1029	-3.98863	CAGL0J00363g highly similar to sp P38776 Saccharomyces cerevisiae YHR048w, hypothetical start [Candida glabrata] Complete CDS. CAGL0J00363g		YHR048w
CAGL0J00539g			1.03697	-1.68235	-2.08345	-1.7958	-1.76839	-1.7062	-1.63703	CAGL0J00539g highly similar to sp Q00772 Saccharomyces cerevisiae YHR030c SLT2, hypothetical start [Candida glabrata] Complete CDS. CAGL0J00539g	SLT2	YHR030c	GO:0005524|GO:0001101|GO:0005737|GO:0000166|GO:0004672|GO:0030968|GO:0004707|GO:0005634|GO:0007165|GO:0008361|GO:0016301|GO:0005934|GO:0006468|GO:0007047|GO:0004674|GO:0016740	Serine/threonine MAP kinase involved in regulating the maintenance of cell wall integrity and progression through the cell cycle
CAGL0J00693g			2.81662	2.01208	1.99472	1.99283	2.21348	2.66254	2.11942	CAGL0J00693g similar to sp P08964 Saccharomyces cerevisiae YHR023w MYO1, hypothetical start [Candida glabrata] Complete CDS. CAGL0J00693g	MYO1	YHR023w	GO:0005524|GO:0000915|GO:0003774|GO:0007109|GO:0000910|GO:0016460|GO:0005935|GO:0003779|GO:0000142|GO:0016459|GO:0000166|GO:0000131|GO:0000146|GO:0000916	Type II myosin heavy chain, required for wild-type cytokinesis and cell separation
CAGL0J00715g			-1.3444	-2.12853	-1.61204	-1.59672	-1.24522	-1.72186	-2.75263	CAGL0J00715g some similarities with sp P01119 Saccharomyces cerevisiae YOR101w RAS1, hypothetical start [Candida glabrata] Complete CDS. CAGL0J00715g	RAS1	YOR101w	GO:0016020|GO:0005622|GO:0003924|GO:0008283|GO:0001302|GO:0000166|GO:0007264|GO:0007189|GO:0005525|GO:0007265|GO:0005886	GTPase involved in G-protein signaling in the adenylate cyclase activating pathway, plays a role in cell proliferation		-
CAGL0J00759g			2.03581	1.0679	-1.34986	1.04195	-1.43197	-1.05873	-1.19005	CAGL0J00759g similar to sp P47054 Saccharomyces cerevisiae YJL039c NUP192, start by similarity [Candida glabrata] Complete CDS. CAGL0J00759g	NUP192	YJL039c	GO:0045184|GO:0016020|GO:0006810|GO:0031965|GO:0006997|GO:0005643|GO:0005634|GO:0006999|GO:0051028|GO:0065002|GO:0016021|GO:0017056|GO:0015031	Essential structural subunit of the nuclear pore complex (NPC), localizes to the nuclear periphery of nuclear pores, homologous to human p205
CAGL0J00803g			1.44952	1.97535	2.04593	1.75185	2.13852	1.61451	1.79945	CAGL0J00803g similar to sp P43638 Saccharomyces cerevisiae YJL042w MHP1, hypothetical start [Candida glabrata] Complete CDS. CAGL0J00803g	MHP1	YJL042w	GO:0005856|GO:0005874|GO:0007026|GO:0005819|GO:0005200|GO:0005737|GO:0007047	Microtubule-associated protein involved in assembly and stabilization of microtubules
CAGL0J00957g			1.27165	1.13953	1.24994	2.19584	2.26775	2.62982	1.66416	CAGL0J00957g highly similar to tr Q07915 Saccharomyces cerevisiae YLR009w, start by similarity [Candida glabrata] Complete CDS. CAGL0J00957g	RLP24	YLR009w	GO:0005840|GO:0005634|GO:0005622|GO:0030687|GO:0005737|GO:0003674|GO:0042254|GO:0005730|GO:0006412|GO:0003735|GO:0042273	Essential protein with similarity to Rpl24Ap and Rpl24Bp, associated with pre-60S ribosomal subunits and required for ribosomal large subunit biogenesis
CAGL0J01331g			-1.4112	1.9683	2.89757	1.42697	2.70196	1.38516	1.83796	CAGL0J01331g highly similar to sp Q04304 Saccharomyces cerevisiae YMR090w, start by similarity [Candida glabrata] Complete CDS. CAGL0J01331g		YMR090w
CAGL0J01507g			2.35639	1.89421	2.45084	1.94048	1.58804	1.74098	1.45097	CAGL0J01507g similar to sp Q04264 Saccharomyces cerevisiae YMR076c PDS5, hypothetical start [Candida glabrata] Complete CDS. CAGL0J01507g	PDS5	YMR076c	GO:0005634|GO:0005488|GO:0007076|GO:0007067|GO:0051301|GO:0000794|GO:0005198|GO:0007049|GO:0007064	Protein required for establishment and maintenance of sister chromatid condensation and cohesion, colocalizes with cohesin on chromosomes in an interdependent manner, may function as a protein-protein interaction scaffold
CAGL0J01699g			1.05492	1.69177	1.92829	1.81003	1.90733	1.84875	2.03285	CAGL0J01699g no similarity, hypothetical start [Candida glabrata] Complete CDS. CAGL0J01699g
CAGL0J01870g			1.0139	-1.71814	-1.69501	-2.02454	-1.89405	-2.24178	-2.22069	CAGL0J01870g highly similar to sp P13586 Saccharomyces cerevisiae YGL167c PMR1 or sp Q01896 Saccharomyces cerevisiae YDR039c ENA2 or sp P19657 Saccharomyces cerevisiae YPL036w PMA2, hypothetical start [Candida glabrata] Complete CDS. CAGL0J01870g	PMR1	YGL167c	GO:0016020|GO:0000287|GO:0006486|GO:0005524|GO:0015410|GO:0000139|GO:0016787|GO:0000166|GO:0016021|GO:0006828|GO:0015992|GO:0006810|GO:0015662|GO:0008152|GO:0005388|GO:0003824|GO:0006812|GO:0006816|GO:0006811|GO:0043284|GO:0016820|GO:0005794|GO:0005509|GO	High affinity Ca2+/Mn2+ P-type ATPase required for Ca2+ and Mn2+ transport into Golgi
CAGL0J02002g			1.02939	1.48758	2.01747	1.21862	1.58469	1.17772	1.33952	CAGL0J02002g similar to sp P40556 Saccharomyces cerevisiae YIL006w or sp P39953 Saccharomyces cerevisiae YEL006w, hypothetical start [Candida glabrata] Complete CDS. CAGL0J02002g		YIL006w
CAGL0J02508g			-2.18762	3.51438	6.92522	1.60695	5.19178	1.36263	2.51601	CAGL0J02508g some similarities withCA1576 CaHYR1 Candida albicans CaHYR1 and DEHA-IPF10153.1 Debaryomyces hansenii, hypothetical start [Candida glabrata] Complete CDS. CAGL0J02508g
CAGL0J02926g			-1.39456	-1.91045	-1.91035	-2.16163	-1.98883	-1.95298	-1.4431	CAGL0J02926g similar to sp Q02771 Saccharomyces cerevisiae YER058w PET117, start by similarity [Candida glabrata] Complete CDS. CAGL0J02926g	PET117	YER058w	GO:0033617|GO:0003674|GO:0006412|GO:0005743|GO:0005739	Protein required for assembly of cytochrome c oxidase
CAGL0J03058g			-1.43912	-1.13606	-1.08283	-1.40515	-1.18568	-2.27415	-1.23272	CAGL0J03058g highly similar to sp P28240 Saccharomyces cerevisiae YER065c ICL1, start by similarity [Candida glabrata] Complete CDS. CAGL0J03058g	ICL1	YER065c	GO:0005575|GO:0006097|GO:0008152|GO:0003824|GO:0005737|GO:0004451|GO:0019752|GO:0006099|GO:0016829	Isocitrate lyase, catalyzes the formation of succinate and glyoxylate from isocitrate, a key reaction of the glyoxylate cycle
CAGL0J03674g			-1.04654	1.4885	2.39074	1.23352	1.73288	1.13971	1.53944	CAGL0J03674g similar to tr Q08650 Saccharomyces cerevisiae YOR245c, hypothetical start [Candida glabrata] Complete CDS. CAGL0J03674g	DGA1	YOR245c	GO:0016020|GO:0005783|GO:0006071|GO:0008415|GO:0019915|GO:0004144|GO:0005811|GO:0016021|GO:0016740|GO:0005789|GO:0019432|GO:0012511|GO:0006629|GO:0008610	Diacylglycerol acyltransferase, catalyzes the terminal step of triacylglycerol (TAG) formation, acylates diacylglycerol using acyl-CoA as an acyl donor, localized to lipid particles
CAGL0J03916g			1.11953	-1.55933	-1.71196	-1.29387	-1.48276	-2.06903	-1.59988	CAGL0J03916g similar to sp P35844 Saccharomyces cerevisiae YPL145c KES1 or sp P35843 Saccharomyces cerevisiae YOR237w HES1, start by similarity [Candida glabrata] Complete CDS. CAGL0J03916g	KES1	YPL145c	GO:0015918|GO:0019898|GO:0015485|GO:0006869|GO:0005498|GO:0005737|GO:0000139|GO:0008202|GO:0008142|GO:0006897|GO:0008610|GO:0006694|GO:0016126|GO:0005546|GO:0006417|GO:0006892|GO:0030011|GO:0006887	Member of the oxysterol binding protein family, which includes seven yeast homologs
CAGL0J03960g			1.08294	-1.92859	-2.28303	-2.3453	-2.4345	-2.4892	-1.82081	CAGL0J03960g similar to sp Q12206 Saccharomyces cerevisiae YOR229w WTM2 or sp Q12363 Saccharomyces cerevisiae YOR230w WTM1, hypothetical start [Candida glabrata] Complete CDS. CAGL0J03960g		YOR229w
CAGL0J04004g			-1.28658	1.99377	3.48422	1.46377	3.03717	1.13601	1.72873	CAGL0J04004g similar to tr Q12106 Saccharomyces cerevisiae YOR228c, hypothetical start [Candida glabrata] Complete CDS. CAGL0J04004g		YOR228c
CAGL0J04026g			-1.50004	1.38158	2.26473	1.10947	1.72447	1.13963	1.16337	CAGL0J04026g similar to tr Q12276 Saccharomyces cerevisiae YOR227w or tr Q03016 Saccharomyces cerevisiae YPL137c, hypothetical start [Candida glabrata] Complete CDS. CAGL0J04026g	HER1	YOR227w	GO:0005840|GO:0003674|GO:0005739|GO:0005737|GO:0007029	Protein of unknown function required for proliferation or remodeling of the ER that is caused by overexpression of Hmg2p
CAGL0J04136g			-1.13705	-1.8701	-1.69719	-2.13507	-2.51201	-1.82337	-1.69362	CAGL0J04136g similar to tr Q12283 Saccharomyces cerevisiae YOR221c MCT1 malonyl-CoA:ACP transferase, hypothetical start [Candida glabrata] Complete CDS. CAGL0J04136g	MCT1	YOR221c	GO:0008152|GO:0009060|GO:0004314|GO:0006631|GO:0005739|GO:0006633|GO:0016740|GO:0008610	Predicted malonyl-CoA:ACP transferase, putative component of a type-II mitochondrial fatty acid synthase that produces intermediates for phospholipid remodeling
CAGL0J04202g	CAGL0J04202g		1.45196	2.2909	1.86012	2.35101	2.74744	1.85567	2.29372	CAGL0J04202g similar to sp P22943 Saccharomyces cerevisiae YFL014w HSP12 heat shock protein, start by similarity [Candida glabrata] Complete CDS. CAGL0J04202g	HSP12	YFL014w	GO:0005634|GO:0006950|GO:0009408|GO:0005737|GO:0003674|GO:0006972|GO:0006979|GO:0007155|GO:0005886	Plasma membrane localized protein that protects membranes from desiccation
CAGL0J04224g			1.72995	1.01607	-3.11774	-1.04512	-1.84988	-1.28789	-1.1748	CAGL0J04224g similar to sp P35191 Saccharomyces cerevisiae YFL016c MDJ1 heat shock protein - chaperone, hypothetical start [Candida glabrata] Complete CDS. CAGL0J04224g	MDJ1	YFL016c	GO:0006457|GO:0005759|GO:0006458|GO:0001671|GO:0031314|GO:0031072|GO:0006950|GO:0009408|GO:0030192|GO:0046872|GO:0051082|GO:0008270|GO:0000002|GO:0005739|GO:0006515|GO:0042026	Co-chaperone that stimulates the ATPase activity of the HSP70 protein Ssc1p
CAGL0J04532g			1.10742	-1.58955	-2.20372	-1.60019	-2.3258	-1.75331	-1.90683	CAGL0J04532g similar to tr Q06698 Saccharomyces cerevisiae YLR419w, hypothetical start [Candida glabrata] Complete CDS. CAGL0J04532g		YLR419w
CAGL0J04554g			-1.27648	-1.27738	2.17916	-1.41257	-1.04785	-1.24111	1.05539	CAGL0J04554g similar to sp P23542 Saccharomyces cerevisiae YLR027c AAT2 aspartate aminotransferase or sp Q01802 Saccharomyces cerevisiae YKL106w AAT1, hypothetical start [Candida glabrata] Complete CDS. CAGL0J04554g	AAT2	YLR027c	GO:0016769|GO:0006532|GO:0006520|GO:0005777|GO:0004069|GO:0003824|GO:0005737|GO:0009058|GO:0005829|GO:0006082|GO:0008483|GO:0016740|GO:0030170	Cytosolic aspartate aminotransferase, involved in nitrogen metabolism
CAGL0J04884g			-2.31098	-1.43555	1.01103	1.14804	1.13102	1.11824	-1.24432	CAGL0J04884g weakly similar to sp P38349 Saccharomyces cerevisiae YBR273c or sp P47049 Saccharomyces cerevisiae YJL048c, hypothetical start [Candida glabrata] Complete CDS. CAGL0J04884g		YBR273c
CAGL0J05104g			-1.21328	-1.00328	2.21596	-1.26476	1.03262	-1.3209	1.03133	CAGL0J05104g similar to sp P47040 Saccharomyces cerevisiae YJL059w YHC3 may function as a chaperone, start by similarity [Candida glabrata] Complete CDS. CAGL0J05104g		YJL059w
CAGL0J05434g			1.26153	1.4365	1.55354	1.60021	2.01318	1.92219	1.3584	CAGL0J05434g highly similar to sp P17536 Saccharomyces cerevisiae YNL079c TPM1 tropomyosin or sp P40414 Saccharomyces cerevisiae YIL138c TPM2, start by similarity [Candida glabrata] Complete CDS. CAGL0J05434g		YNL079c
CAGL0J05456g			1.17041	-1.51333	-2.13765	-1.70332	-2.41224	-1.7716	-1.60309	CAGL0J05456g similar to sp P53938 Saccharomyces cerevisiae YNL080c, hypothetical start [Candida glabrata] Complete CDS. CAGL0J05456g	EOS1	YNL080c	GO:0016020|GO:0006979|GO:0003674|GO:0016021|GO:0006487|GO:0005789|GO:0006417	Protein involved in N-glycosylation
CAGL0J05830g			-2.69836	-1.28826	1.68802	1.4772	2.81389	1.15111	1.1763	CAGL0J05830g some similarities with sp P53907 Saccharomyces cerevisiae YNL144c or sp P38835 Saccharomyces cerevisiae YHR131c, hypothetical start [Candida glabrata] Complete CDS. CAGL0J05830g		YNL144c
CAGL0J05962g			-1.68141	-1.04947	-3.57015	-1.1908	-1.35677	-1.0452	-1.20356	CAGL0J05962g similar to sp P53899 Saccharomyces cerevisiae YNL155w, hypothetical start [Candida glabrata] Complete CDS. CAGL0J05962g		YNL155w
CAGL0J06050g			-1.41161	1.31964	2.23082	1.23998	1.87381	-1.02379	1.19802	CAGL0J06050g similar to sp P38616 Saccharomyces cerevisiae YNL160w YGP1 secreted glycoprotein, start by similarity [Candida glabrata] Complete CDS. CAGL0J06050g		YNL160w
CAGL0J06248g			-1.18996	1.08003	2.09175	-1.20142	1.10869	-1.08362	-1.04136	CAGL0J06248g similar to sp P53886 Saccharomyces cerevisiae YNL172w APC1, hypothetical start [Candida glabrata] Complete CDS. CAGL0J06248g	APC1	YNL172w	GO:0005634|GO:0016567|GO:0005737|GO:0007091|GO:0007067|GO:0005680|GO:0004842|GO:0000070|GO:0005515|GO:0051301|GO:0031145|GO:0008054|GO:0000022|GO:0007049	Largest subunit of the Anaphase-Promoting Complex/Cyclosome (APC/C), which is a ubiquitin-protein ligase required for degradation of anaphase inhibitors, including mitotic cyclins, during the metaphase/anaphase transition
CAGL0J06380g			1.25262	1.97169	2.43225	2.76269	2.93071	2.55672	2.25247	CAGL0J06380g weakly similar to sp P01098 Saccharomyces cerevisiae YDL130wa STF1 or sp P01097 Saccharomyces cerevisiae YDL181w INH1, hypothetical start [Candida glabrata] Complete CDS. CAGL0J06380g	RPP1B	YDL130w	GO:0005840|GO:0030529|GO:0022625|GO:0006412|GO:0005622|GO:0006414|GO:0003735|GO:0005737	Ribosomal protein P1 beta, component of the ribosomal stalk, which is involved in interaction of translational elongation factors with ribosome
CAGL0J06820g			1.03813	1.86004	3.07904	1.37638	2.25684	1.33927	1.81118	CAGL0J06820g similar to tr Q02933 Saccharomyces cerevisiae YPL123c RNY1, hypothetical start [Candida glabrata] Complete CDS. CAGL0J06820g	RNY1	YPL123c	GO:0004521|GO:0000902|GO:0003723|GO:0016787|GO:0005576|GO:0033897|GO:0004519|GO:0004518	RNAse
CAGL0J07018g			-1.25233	1.4776	2.20024	1.05139	1.57767	1.08376	1.56005	CAGL0J07018g similar to sp Q02981 Saccharomyces cerevisiae YPL109c, hypothetical start [Candida glabrata] Complete CDS. CAGL0J07018g		YPL109c
CAGL0J07084g			-1.72474	1.38389	3.32346	-1.09516	1.81502	-1.18323	1.34275	CAGL0J07084g similar to tr Q02961 Saccharomyces cerevisiae YPL113c, hypothetical start [Candida glabrata] Complete CDS. CAGL0J07084g		YPL113c
CAGL0J07172g			1.21914	1.56024	2.0138	2.02631	1.92799	1.88446	2.05422	CAGL0J07172g similar to tr Q08873 Saccharomyces cerevisiae YOR367w SCP1, start by similarity [Candida glabrata] Complete CDS. CAGL0J07172g	SCP1	YOR367w	GO:0051015|GO:0005856|GO:0030674|GO:0006970|GO:0005737|GO:0007015|GO:0030479|GO:0001300	Component of yeast cortical actin cytoskeleton, binds and cross links actin filaments
CAGL0J07700g			2.31851	1.12563	-1.07114	-1.17537	-1.1469	1.12233	1.17626	CAGL0J07700g similar to sp P53854 Saccharomyces cerevisiae YNL245c, start by similarity [Candida glabrata] Complete CDS. CAGL0J07700g	CWC25	YNL245c	GO:0006397|GO:0005634|GO:0000398|GO:0006399|GO:0003674|GO:0005681|GO:0008380|GO:0009451	Component of a complex containing Cef1p, involved in pre-mRNA splicing
CAGL0J07810g			-1.10718	-1.89405	-2.01384	-1.54785	-1.93857	-1.65345	-1.79262	CAGL0J07810g similar to sp P53617 Saccharomyces cerevisiae YNL251c NRD1 involved in regulation of nuclear pre-mRNA abundance, start by similarity [Candida glabrata] Complete CDS. CAGL0J07810g	NRD1	YNL251c	GO:0006401|GO:0005634|GO:0003723|GO:0000176|GO:0000166|GO:0030847|GO:0003676	RNA-binding protein that interacts with the C-terminal domain of the RNA polymerase II large subunit (Rpo21p), preferentially at phosphorylated Ser5
CAGL0J08272g			-1.01412	1.09005	2.22884	1.15602	1.65912	1.05253	1.12583	CAGL0J08272g similar to sp P53839 Saccharomyces cerevisiae YNL274c, start by similarity [Candida glabrata] Complete CDS. CAGL0J08272g	GOR1	YNL274c	GO:0016616|GO:0005634|GO:0008152|GO:0047964|GO:0051287|GO:0009436|GO:0003824|GO:0055114|GO:0005737|GO:0005488|GO:0048037|GO:0005739|GO:0016491	Glyoxylate reductase
CAGL0J08316g			-1.09825	-1.43068	-2.15376	-1.78476	-1.54813	-1.86445	-1.92498	CAGL0J08316g highly similar to sp P08465 Saccharomyces cerevisiae YNL277w MET2 homoserine O-acetyltransferase, hypothetical start [Candida glabrata] Complete CDS. CAGL0J08316g	MET2	YNL277w	GO:0009092|GO:0008415|GO:0004414|GO:0008652|GO:0016413|GO:0016740|GO:0005737|GO:0009086	L-homoserine-O-acetyltransferase, catalyzes the conversion of homoserine to O-acetyl homoserine which is the first step of the methionine biosynthetic pathway
CAGL0J08613g			1.1349	1.6883	2.06612	1.54833	1.84478	1.38303	1.53602	CAGL0J08613g similar to tr Q12324 Saccharomyces cerevisiae YOR088w, hypothetical start [Candida glabrata] Complete CDS. CAGL0J08613g		YOR088w
CAGL0J08800g			-1.05562	1.23182	2.02414	1.28867	1.51323	1.36647	1.29057	CAGL0J08800g similar to sp Q05788 Saccharomyces cerevisiae YLR209c PNP1, hypothetical start [Candida glabrata] Complete CDS. CAGL0J08800g	PNP1	YLR209c	GO:0046115|GO:0019358|GO:0016763|GO:0009116|GO:0005622|GO:0006139|GO:0006148|GO:0004731|GO:0016757|GO:0016740	Purine nucleoside phosphorylase, specifically metabolizes inosine and guanosine nucleosides
CAGL0J08888g			2.31501	-1.3592	-1.80594	-1.35063	-1.93972	-1.44328	-1.65862	CAGL0J08888g similar to sp P53378 Saccharomyces cerevisiae YLR212c TUB4 gamma tubulin, start by similarity [Candida glabrata] Complete CDS. CAGL0J08888g		YLR212c
CAGL0J08954g			1.1875	1.05417	-2.58171	1.22614	-1.19065	1.11407	-1.15526	CAGL0J08954g highly similar to sp P53691 Saccharomyces cerevisiae YLR216c CPR6, start by similarity [Candida glabrata] Complete CDS. CAGL0J08954g	CPR6	YLR216c	GO:0006457|GO:0003755|GO:0051082|GO:0016853|GO:0005737|GO:0005488	Peptidyl-prolyl cis-trans isomerase (cyclophilin), catalyzes the cis-trans isomerization of peptide bonds N-terminal to proline residues
CAGL0J09086g			1.41079	1.77607	1.68049	2.40191	2.36012	2.64298	1.9891	CAGL0J09086g highly similar to sp P39741 Saccharomyces cerevisiae YDL191w SOS1 or sp P39741 Saccharomyces cerevisiae YDL136w SOS2 [Candida glabrata] Complete CDS. CAGL0J09086g	RPL35A	YDL191w	GO:0005840|GO:0030529|GO:0022625|GO:0006412|GO:0005622|GO:0003735|GO:0005737	Protein component of the large (60S) ribosomal subunit, identical to Rpl35Bp and has similarity to rat L35 ribosomal protein
CAGL0J09240g			-1.30286	2.17667	4.07977	1.14383	2.48945	1.20091	2.2679	CAGL0J09240g highly similar to sp Q12122 Saccharomyces cerevisiae YDL131w LYS21 or sp P48570 Saccharomyces cerevisiae YDL182w LYS20, start by similarity [Candida glabrata] Complete CDS. CAGL0J09240g	LYS21	YDL131w	GO:0008652|GO:0005634|GO:0008152|GO:0009085|GO:0046912|GO:0003824|GO:0043094|GO:0006417|GO:0019752|GO:0004410|GO:0005739|GO:0016740|GO:0019878	Homocitrate synthase isozyme, catalyzes the condensation of acetyl-CoA and alpha-ketoglutarate to form homocitrate, which is the first step in the lysine biosynthesis pathway
CAGL0J09262g			-1.0348	1.2223	2.69902	1.38018	2.48945	1.31036	1.51634	CAGL0J09262g similar to sp P01098 Saccharomyces cerevisiae YDL130wa STF1 or sp P01097 Saccharomyces cerevisiae YDL181w INH1, hypothetical start [Candida glabrata] Complete CDS. CAGL0J09262g	STF1	YDL130w	GO:0003674|GO:0032780|GO:0005753|GO:0004857|GO:0045980|GO:0005739	Protein involved in regulation of the mitochondrial F1F0-ATP synthase
CAGL0J09614g			1.37678	1.24767	1.42359	2.0042	1.7645	2.36799	1.74236	CAGL0J09614g highly similar to sp P32495 Saccharomyces cerevisiae YDL208w NHP2 nucleolar rRNA processing protein, start by similarity [Candida glabrata] Complete CDS. CAGL0J09614g	NHP2	YDL208w	GO:0030515|GO:0005634|GO:0003723|GO:0005732|GO:0006364|GO:0000154|GO:0031120|GO:0042254|GO:0030529|GO:0031118	Nuclear protein related to mammalian high mobility group (HMG) proteins, essential for function of H/ACA-type snoRNPs, which are involved in 18S rRNA processing
CAGL0J10164g			1.26648	1.75107	1.49115	2.43307	2.1289	2.26493	1.92973	CAGL0J10164g highly similar to sp P26785 Saccharomyces cerevisiae YNL069c RP23 or sp P26784 Saccharomyces cerevisiae YIL133c RP22 [Candida glabrata] Complete CDS. CAGL0J10164g	RPL16B	YNL069c	GO:0005840|GO:0003723|GO:0015934|GO:0022625|GO:0005622|GO:0005737|GO:0030529|GO:0006412|GO:0003735	N-terminally acetylated protein component of the large (60S) ribosomal subunit, binds to 5.8 S rRNA
CAGL0J10296g			-1.37992	-1.87482	-13.5246	-2.0901	-2.74913	-1.64392	-2.17674	CAGL0J10296g similar to sp P53940 Saccharomyces cerevisiae YNL077w, start by similarity [Candida glabrata] Complete CDS. CAGL0J10296g	APJ1	YNL077w	GO:0006457|GO:0005634|GO:0031072|GO:0005737|GO:0046872|GO:0051082|GO:0006914|GO:0008270|GO:0005739|GO:0008150	Putative chaperone of the HSP40 (DNAJ) family
CAGL0J10978g			2.12643	1.20004	-1.19884	-1.0919	-1.62121	1.03239	1.05056	CAGL0J10978g weakly similar to sp Q06648 Saccharomyces cerevisiae YDR309c GIC2 CDC42 GTPase-binding protein or sp P38785 Saccharomyces cerevisiae YHR061c GIC1, hypothetical start [Candida glabrata] Complete CDS. CAGL0J10978g	GIC2	YDR309c	GO:0005100|GO:0000003|GO:0017048|GO:0043332|GO:0005737|GO:0019953|GO:0007264|GO:0000131|GO:0005886|GO:0018193|GO:0000902|GO:0005856|GO:0006399|GO:0030447|GO:0005934|GO:0005546|GO:0005935|GO:0006417|GO:0008360|GO:0007120|GO:0030010|GO:0007266|GO:0030478|GO	Redundant rho-like GTPase Cdc42p effector
CAGL0J11176g			1.3275	-1.39833	-2.59943	-1.96377	-1.96093	-1.73972	-1.67229	CAGL0J11176g some similarities with sp P53882 Saccharomyces cerevisiae YNL176c, hypothetical start [Candida glabrata] Complete CDS. CAGL0J11176g		YNL176c
CAGL0J11308g			-1.04382	1.4626	2.38541	1.06827	1.78879	1.03624	1.22695	CAGL0J11308g similar to sp P22211 Saccharomyces cerevisiae YNL183c NPR1 ser/thr protein kinase, hypothetical start [Candida glabrata] Complete CDS. CAGL0J11308g	NPR1	YNL183c	GO:0005524|GO:0016301|GO:0016773|GO:0006808|GO:0006468|GO:0005737|GO:0004674|GO:0000166|GO:0004672|GO:0005794|GO:0016740	Protein kinase that stabilizes several plasma membrane amino acid transporters by antagonizing their ubiquitin-mediated degradation
CAGL0J11484g			-1.68939	1.09285	2.28263	-1.32411	1.40371	-1.36438	1.21609	CAGL0J11484g highly similar to sp P53871 Saccharomyces cerevisiae YNL191w, start by similarity [Candida glabrata] Complete CDS. CAGL0J11484g	DUG3	YNL191w	GO:0018193|GO:0008233|GO:0008152|GO:0006360|GO:0005737|GO:0042254|GO:0006751|GO:0016884|GO:0009451|GO:0008242	Probable glutamine amidotransferase, forms a complex with Dug1p and Dug2p to degrade glutathione (GSH) and other peptides containing a gamma-glu-X bond in an alternative pathway to GSH degradation by gamma-glutamyl transpeptidase (Ecm38p)
CAGL0J11506g			1.07423	-1.71032	-2.47889	-1.94479	-2.5127	-2.13008	-2.21478	CAGL0J11506g similar to sp P08004 Saccharomyces cerevisiae YNL192w CHS1 chitin synthase I, hypothetical start [Candida glabrata] Complete CDS. CAGL0J11506g	CHS1	YNL192w	GO:0016020|GO:0007114|GO:0007109|GO:0045009|GO:0007047|GO:0006031|GO:0016757|GO:0004100|GO:0016021|GO:0016740|GO:0005624|GO:0005886	Chitin synthase I, requires activation from zymogenic form in order to catalyze the transfer of N-acetylglucosamine (GlcNAc) to chitin
CAGL0J11682g			1.01316	-1.02	-2.39288	1.02422	-1.6143	-1.12665	-1.37697	CAGL0J11682g similar to sp Q03667 Saccharomyces cerevisiae YMR002w, start by similarity [Candida glabrata] Complete CDS. CAGL0J11682g	MIC17	YMR002w	GO:0003674|GO:0005634|GO:0005758|GO:0008219|GO:0005739|GO:0008150|GO:0005737	Mitochondrial intermembrane space cysteine motif protein
CAGL0J11968g			1.44859	-2.35839	-3.74569	-2.17197	-2.59386	-2.60892	-2.30996	CAGL0J11968g some similarities with sp P08640 Saccharomyces cerevisiae YIR019c STA1, hypothetical start [Candida glabrata] Complete CDS. CAGL0J11968g	MUC1	YIR019c	GO:0016020|GO:0007124|GO:0016337|GO:0030447|GO:0031225|GO:0001403|GO:0003674|GO:0042710|GO:0005886	GPI-anchored cell surface glycoprotein (flocculin) required for pseudohyphal formation, invasive growth, flocculation, and biofilms
CAGL0K01375g			1.52472	1.63477	1.73067	1.85693	1.67186	2.01711	2.41734	CAGL0K01375g highly similar to tr O75012 Saccharomyces cerevisiae YDL045wa MRP10, start by similarity [Candida glabrata] Complete CDS. CAGL0K01375g	MRP10	YDL045w	GO:0005840|GO:0030529|GO:0006412|GO:0005763|GO:0005739|GO:0003735	Mitochondrial ribosomal protein of the small subunit
CAGL0K02123g			1.50766	1.62509	1.76683	1.97993	2.69746	2.42011	2.24879	CAGL0K02123g highly similar to sp P39938 Saccharomyces cerevisiae YGL189c RPS26A, start by similarity [Candida glabrata] Complete CDS. CAGL0K02123g	RPS26A	YGL189c	GO:0005840|GO:0030529|GO:0006412|GO:0005622|GO:0022627|GO:0003735|GO:0005737	Protein component of the small (40S) ribosomal subunit
CAGL0K02145g			-1.4033	-1.10782	1.69311	1.62351	2.01177	1.16658	-1.02424	CAGL0K02145g some similarities with sp P39959 Saccharomyces cerevisiae YER130c, hypothetical start [Candida glabrata] Complete CDS. CAGL0K02145g		YER130c
CAGL0K02761g			-1.28315	-1.56521	-2.63229	-1.68567	-2.0376	-1.81382	-1.80863	CAGL0K02761g similar to sp P38753 Saccharomyces cerevisiae YHL002w, start by similarity [Candida glabrata] Complete CDS. CAGL0K02761g	HSE1	YHL002w	GO:0016020|GO:0010008|GO:0006810|GO:0045324|GO:0005768|GO:0006886|GO:0005515|GO:0006623|GO:0033565|GO:0015031	Subunit of the endosomal Vps27p-Hse1p complex required for sorting of ubiquitinated membrane proteins into intralumenal vesicles prior to vacuolar degradation, as well as for recycling of Golgi proteins and formation of lumenal membranes
CAGL0K03157g			-1.00393	1.10554	2.19127	-1.11683	1.13454	-1.1301	1.08552	CAGL0K03157g highly similar to sp P33413 Saccharomyces cerevisiae YHL016c Urea active transporter, start by similarity [Candida glabrata] Complete CDS. CAGL0K03157g	DUR3	YHL016c	GO:0016020|GO:0006810|GO:0015847|GO:0015204|GO:0015606|GO:0015848|GO:0015489|GO:0016021|GO:0006914|GO:0043419|GO:0015840|GO:0005886|GO:0005215	Plasma membrane transporter for both urea and polyamines, expression is highly sensitive to nitrogen catabolite repression and induced by allophanate, the last intermediate of the allantoin degradative pathway
CAGL0K03421g			-1.22381	2.66231	6.40104	1.79398	4.90109	1.40368	1.9683	CAGL0K03421g highly similar to sp P37012 Saccharomyces cerevisiae YMR105c Phosphoglucomutase 2, start by similarity [Candida glabrata] Complete CDS. CAGL0K03421g	PGM2	YMR105c	GO:0000287|GO:0005737|GO:0030003|GO:0016868|GO:0005975|GO:0006874|GO:0006006|GO:0006008|GO:0005992|GO:0006011|GO:0016853|GO:0006010|GO:0004614|GO:0005978|GO:0019388|GO:0046872	Phosphoglucomutase, catalyzes the conversion from glucose-1-phosphate to glucose-6-phosphate, which is a key step in hexose metabolism
CAGL0K03575g			-1.41939	1.29565	2.7436	1.05305	1.33641	1.20421	1.05429	CAGL0K03575g similar to sp Q04471 Saccharomyces cerevisiae YMR114c, start by similarity [Candida glabrata] Complete CDS. CAGL0K03575g		YMR114c
CAGL0K04169g			1.11829	-1.79822	-2.13171	-1.92443	-1.9096	-1.79103	-1.74415	CAGL0K04169g similar to sp P14681 Saccharomyces cerevisiae YGR040w KSS1, start by similarity [Candida glabrata] Complete CDS. CAGL0K04169g	KSS1	YGR040w	GO:0016310|GO:0005524|GO:0043433|GO:0005737|GO:0001403|GO:0000166|GO:0004672|GO:0006796|GO:0004707|GO:0042597|GO:0005634|GO:0001402|GO:0016301|GO:0006468|GO:0006793|GO:0043284|GO:0004674|GO:0016740|GO:0000750|GO:0007049|GO:0008134	Mitogen-activated protein kinase (MAPK) involved in signal transduction pathways that control filamentous growth and pheromone response
CAGL0K04235g			1.06283	2.21048	2.74699	1.60097	2.56542	1.26687	1.51983	CAGL0K04235g similar to sp P15019 Saccharomyces cerevisiae YLR354c TAL1 or sp P53228 Saccharomyces cerevisiae YGR043c, hypothetical start [Candida glabrata] Complete CDS. CAGL0K04235g	TAL1	YLR354c	GO:0008152|GO:0004801|GO:0003824|GO:0005737|GO:0006098|GO:0043284|GO:0005975|GO:0016740	Transaldolase, enzyme in the non-oxidative pentose phosphate pathway
CAGL0K04301g	CAGL0K04301g	CAGL0K04301g	-2.42648	-1.77966	-1.44298	-1.40619	-1.39501	-1.72014	-2.26617	CAGL0K04301g similar to sp P53233 Saccharomyces cerevisiae YGR052w, hypothetical start [Candida glabrata] Complete CDS. CAGL0K04301g	FMP48	YGR052w	GO:0005524|GO:0016301|GO:0016773|GO:0006468|GO:0004674|GO:0000166|GO:0004672|GO:0016740|GO:0005739|GO:0008150	Putative protein of unknown function
CAGL0K04631g			-1.80591	-1.01099	1.64251	1.2277	2.36186	1.02431	1.08302	CAGL0K04631g some similarities with sp P53243 Saccharomyces cerevisiae YGR067c, hypothetical start [Candida glabrata] Complete CDS. CAGL0K04631g		YGR067c
CAGL0K04719g			-1.39429	1.28082	2.39896	1.28815	2.5201	1.1064	1.18765	CAGL0K04719g weakly similar to sp P40159 Saccharomyces cerevisiae YNL208w, hypothetical start [Candida glabrata] Complete CDS. CAGL0K04719g		YNL208w
CAGL0K04983g			-1.06683	-1.48511	-1.57716	-1.87299	-2.06847	-2.08478	-1.3228	CAGL0K04983g highly similar to sp P40151 Saccharomyces cerevisiae YNL218w, start by similarity [Candida glabrata] Complete CDS. CAGL0K04983g	MGS1	YNL218w	GO:0000287|GO:0003677|GO:0005524|GO:0005737|GO:0000166|GO:0017111|GO:0008270|GO:0006282|GO:0005634|GO:0033567|GO:0006281|GO:0043142|GO:0043130|GO:0046872|GO:0006952|GO:0008047	Protein with DNA-dependent ATPase and ssDNA annealing activities involved in maintenance of genome
CAGL0K05137g			-1.03016	1.47265	2.08543	1.18251	1.53402	-1.02615	1.0249	CAGL0K05137g similar to sp P48016 Saccharomyces cerevisiae YPR026w Vacuolar acid trehalase precursor, hypothetical start [Candida glabrata] Complete CDS. CAGL0K05137g	ATH1	YPR026w	GO:0008152|GO:0004555|GO:0000324|GO:0006950|GO:0003824|GO:0016798|GO:0005773|GO:0009277|GO:0030246|GO:0030287|GO:0016787|GO:0005993|GO:0005975	Acid trehalase required for utilization of extracellular trehalose
CAGL0K05247g			-1.53415	1.16297	2.21941	-1.34467	1.58181	-1.47296	-1.39921	CAGL0K05247g some similarities with sp P38167 Saccharomyces cerevisiae YBL101c involved in cell wall biogenesis and architecture, hypothetical start [Candida glabrata] Complete CDS. CAGL0K05247g	ECM21	YBL101c	GO:0003674|GO:0005737|GO:0007047	Non-essential protein of unknown function
CAGL0K05665g			1.54565	-1.15993	-2.1875	-1.19729	-1.41192	-1.27785	-1.48843	CAGL0K05665g highly similar to sp P38716 Saccharomyces cerevisiae YHR112c, start by similarity [Candida glabrata] Complete CDS. CAGL0K05665g		YHR112c
CAGL0K05687g			-1.19693	-1.20079	1.40478	-1.38253	2.21974	-1.75323	-1.39322	CAGL0K05687g similar to sp Q03558 Saccharomyces cerevisiae YHR179w OYE2 or sp P41816 Saccharomyces cerevisiae YPL171c OYE3, hypothetical start [Candida glabrata] Complete CDS. CAGL0K05687g	OYE2	YHR179w	GO:0005634|GO:0008152|GO:0003824|GO:0055114|GO:0043094|GO:0005737|GO:0010181|GO:0003959|GO:0005739|GO:0008150|GO:0016491	Widely conserved NADPH oxidoreductase containing flavin mononucleotide (FMN), homologous to Oye3p with slight differences in ligand binding and catalytic properties
CAGL0K05731g			1.21134	1.67277	1.41348	1.73665	1.72994	1.9523	2.0175	CAGL0K05731g highly similar to sp Q12306 Saccharomyces cerevisiae YDR510w SMT3 ubiquitin-like protein, start by similarity [Candida glabrata] Complete CDS. CAGL0K05731g	SMT3	YDR510w	GO:0031386|GO:0016925|GO:0005634|GO:0006464|GO:0005940	Ubiquitin-like protein of the SUMO family, conjugated to lysine residues of target proteins
CAGL0K05813g			1.42463	1.80647	1.57868	1.92055	2.13225	2.01897	1.78176	CAGL0K05813g highly similar to sp P17695 Saccharomyces cerevisiae YDR513w TTR1, hypothetical start [Candida glabrata] Complete CDS. CAGL0K05813g	GRX2	YDR513w	GO:0015036|GO:0015035|GO:0009055|GO:0006810|GO:0004364|GO:0004602|GO:0005737|GO:0045454|GO:0006979|GO:0005829|GO:0005739	Cytoplasmic glutaredoxin, thioltransferase, glutathione-dependent disulfide oxidoreductase involved in maintaining redox state of target proteins, also exhibits glutathione peroxidase activity, expression induced in response to stress
CAGL0K06193g			1.26034	-1.54181	-1.38759	-1.49108	-2.0061	-1.58146	-1.43248	CAGL0K06193g highly similar to sp Q02336 Saccharomyces cerevisiae YDR448w ADA2 general transcriptional adaptor, start by similarity [Candida glabrata] Complete CDS. CAGL0K06193g	ADA2	YDR448w	GO:0000124|GO:0003677|GO:0000278|GO:0016251|GO:0006355|GO:0005671|GO:0046695|GO:0006352|GO:0006357|GO:0008270|GO:0016455|GO:0016591|GO:0016568|GO:0005634|GO:0016573|GO:0003702|GO:0005669|GO:0006473|GO:0006366|GO:0046872|GO:0003713|GO:0006350	Transcription coactivator, component of the ADA and SAGA transcriptional adaptor/HAT (histone acetyltransferase) complexes
CAGL0K06237g			1.20658	1.51669	2.24736	1.1757	1.61068	-1.04454	1.3324	CAGL0K06237g similar to tr Q04119 Saccharomyces cerevisiae YDR452w endopolyphosphatase, hypothetical start [Candida glabrata] Complete CDS. CAGL0K06237g	PPN1	YDR452w	GO:0016020|GO:0004309|GO:0005773|GO:0005774|GO:0046872|GO:0000298|GO:0006797|GO:0007039|GO:0016787|GO:0016021	Vacuolar endopolyphosphatase with a role in phosphate metabolism
CAGL0K07007g			1.1056	-1.25551	-2.46964	-1.71262	-2.16868	-1.72586	-1.60477	CAGL0K07007g highly similar to sp P38330 Saccharomyces cerevisiae YBR238c, start by similarity [Candida glabrata] Complete CDS. CAGL0K07007g		YBR238c
CAGL0K07183g			-1.37303	-2.86741	-2.55988	-1.9861	-2.33282	-2.10296	-1.58716	CAGL0K07183g no similarity, hypothetical start [Candida glabrata] Complete CDS. CAGL0K07183g
CAGL0K07205g		CAGL0K07205g	-2.23968	1.43942	2.92666	1.20354	2.50699	1.17161	1.27238	CAGL0K07205g weakly similar to KLLA0B00495g Kluyveromyces lactis, hypothetical start [Candida glabrata] Complete CDS. CAGL0K07205g
CAGL0K07590g			-1.89292	-1.77385	-1.24666	-1.9412	-1.24465	-2.05812	-1.91972	CAGL0K07590g highly similar to sp P36006 Saccharomyces cerevisiae YKL129c or sp Q04439 Saccharomyces cerevisiae YMR109w myosin like proteins, start by similarity [Candida glabrata] Complete CDS. CAGL0K07590g	MYO3	YKL129c	GO:0005524|GO:0006970|GO:0003774|GO:0051666|GO:0005737|GO:0030479|GO:0016787|GO:0000166|GO:0006897|GO:0005856|GO:0007121|GO:0030036|GO:0007047|GO:0030029|GO:0003779|GO:0016459|GO:0000146|GO:0007010|GO:0006887	One of two type I myosins
CAGL0K07788g			-1.37096	1.73952	2.75888	1.06407	1.58621	-1.0734	1.24677	CAGL0K07788g highly similar to sp P07702 Saccharomyces cerevisiae YBR115c LYS2 Aminoadipate-semialdehyde dehydrogenase, hypothetical start [Candida glabrata] Complete CDS. CAGL0K07788g	LYS2	YBR115c	GO:0031177|GO:0008652|GO:0008152|GO:0009085|GO:0003824|GO:0055114|GO:0006417|GO:0005737|GO:0005488|GO:0016874|GO:0004043|GO:0048037|GO:0019878|GO:0016491	Alpha aminoadipate reductase, catalyzes the reduction of alpha-aminoadipate to alpha-aminoadipate 6-semialdehyde, which is the fifth step in biosynthesis of lysine
CAGL0K08272g			1.14996	-2.03272	-3.34387	-2.8716	-2.9225	-3.52179	-2.68482	CAGL0K08272g similar to sp P23501 Saccharomyces cerevisiae YKR053c dihydrosphingosine-1-phosphate phosphatase, hypothetical start [Candida glabrata] Complete CDS. CAGL0K08272g		YKR053c
CAGL0K08338g			1.38933	-2.25542	-6.37134	-2.85861	-3.77693	-3.10451	-2.65473	CAGL0K08338g weakly similar to tr Q08909 Saccharomyces cerevisiae YOR385w, hypothetical start [Candida glabrata] Complete CDS. CAGL0K08338g		YOR385w
CAGL0K08844g			-1.25004	1.09507	1.98612	1.08367	2.34418	1.05532	1.36077	CAGL0K08844g similar to sp P23180 Saccharomyces cerevisiae YHL021c, start by similarity [Candida glabrata] Complete CDS. CAGL0K08844g	YHL021C	YHL021c	GO:0016702|GO:0009055|GO:0005506|GO:0055114|GO:0003674|GO:0005739|GO:0008150|GO:0016491	Putative protein of unknown function
CAGL0K08866g	CAGL0K08866g		1.63092	2.14561	1.90745	3.10512	2.72949	3.31944	2.19959	CAGL0K08866g highly similar to tr Q08723 Saccharomyces cerevisiae YOR261c RPN8, start by similarity [Candida glabrata] Complete CDS. CAGL0K08866g	RPN8	YOR261c	GO:0004175|GO:0008541|GO:0008233|GO:0034515|GO:0003674|GO:0006511|GO:0005829|GO:0043234	Essential, non-ATPase regulatory subunit of the 26S proteasome
CAGL0K09218g			-1.27209	1.63242	3.47196	1.36419	1.87276	1.13205	1.46772	CAGL0K09218g similar to sp P25639 Saccharomyces cerevisiae YCR061w, hypothetical start [Candida glabrata] Complete CDS. CAGL0K09218g		YCR061w
CAGL0K09284g			-1.31906	-1.2465	-1.56312	-1.08738	-2.22718	-1.53063	-1.32869	CAGL0K09284g highly similar to sp P25635 Saccharomyces cerevisiae YCR057c PWP2 periodic tryptophan protein, start by similarity [Candida glabrata] Complete CDS. CAGL0K09284g	PWP2	YCR057c	GO:0034388|GO:0030515|GO:0030686|GO:0005634|GO:0000462|GO:0000472|GO:0000910|GO:0000447|GO:0006364|GO:0005737|GO:0000480|GO:0030010|GO:0042254|GO:0032040|GO:0005730|GO:0030529	Conserved 90S pre-ribosomal component essential for proper endonucleolytic cleavage of the 35 S rRNA precursor at A0, A1, and A2 sites
CAGL0K09350g			-1.11544	-1.72685	-2.3459	-1.66893	-1.64254	-1.62648	-1.69019	CAGL0K09350g similar to sp P34164 Saccharomyces cerevisiae YGL208w SIP2 or sp Q04739 Saccharomyces cerevisiae YER027c GAL83, hypothetical start [Candida glabrata] Complete CDS. CAGL0K09350g	SIP2	YGL208w	GO:0031588|GO:0016020|GO:0007165|GO:0043254|GO:0006468|GO:0042149|GO:0005737|GO:0001403|GO:0001302|GO:0004679|GO:0005886	One of three beta subunits of the Snf1 serine/threonine protein kinase complex involved in the response to glucose starvation
CAGL0K09372g			-1.36553	-3.14011	-2.1014	-2.52542	-1.99401	-2.4898	-3.19486	CAGL0K09372g similar to sp P53035 Saccharomyces cerevisiae YGL209w MIG2 C2H2 zinc-finger protein, start by similarity [Candida glabrata] Complete CDS. CAGL0K09372g	MIG2	YGL209w	GO:0005634|GO:0003677|GO:0006355|GO:0005622|GO:0000433|GO:0016566|GO:0003676|GO:0046872|GO:0008643|GO:0006350|GO:0043565|GO:0008270|GO:0005975|GO:0016074	Protein containing zinc fingers, involved in repression, along with Mig1p, of SUC2 (invertase) expression by high levels of glucose
CAGL0K10164g			1.0851	2.76887	7.40546	1.65403	4.21049	1.31965	2.55633	CAGL0K10164g weakly similar to sp Q01589 Saccharomyces cerevisiae YDR077w SED1 abundant cell surface glycoprotein, hypothetical start [Candida glabrata] Complete CDS. CAGL0K10164g	SED1	YDR077w	GO:0016020|GO:0005840|GO:0005199|GO:0031225|GO:0007047|GO:0009277|GO:0005618|GO:0000002|GO:0005576|GO:0005739|GO:0005886	Major stress-induced structural GPI-cell wall glycoprotein in stationary-phase cells, associates with translating ribosomes, possible role in mitochondrial genome maintenance
CAGL0K10604g			-1.40486	-1.88114	-2.3465	-2.12437	-1.54231	-2.66761	-2.46769	CAGL0K10604g similar to sp P27466 Saccharomyces cerevisiae YFR014c CMK1 Ca2+/calmodulin-dependent ser/thr protein kinase type I, hypothetical start [Candida glabrata] Complete CDS. CAGL0K10604g	CMK1	YFR014c	GO:0007165|GO:0005524|GO:0016301|GO:0006468|GO:0005737|GO:0004674|GO:0000166|GO:0004672|GO:0004683|GO:0016740|GO:0005516	Calmodulin-dependent protein kinase
CAGL0K10824g			-1.16709	-1.90395	-1.55553	-2.54831	-1.79729	-2.80076	-2.19571	CAGL0K10824g similar to tr Q99296 Saccharomyces cerevisiae YLR149c, start by similarity [Candida glabrata] Complete CDS. CAGL0K10824g		YLR149c
CAGL0K10868g	CAGL0K10868g		-1.48757	2.61462	4.5812	2.19632	4.11684	1.71755	2.85683	CAGL0K10868g highly similar to sp P15202 Saccharomyces cerevisiae YDR256c CTA1 catalase A or sp P06115 Saccharomyces cerevisiae YGR088w CTT1, hypothetical start [Candida glabrata] Complete CDS. CAGL0K10868g	CTA1	YDR256c	GO:0005759|GO:0005506|GO:0005782|GO:0005777|GO:0055114|GO:0000302|GO:0006979|GO:0046872|GO:0001315|GO:0004096|GO:0006800|GO:0004601|GO:0042744|GO:0016491	Catalase A, breaks down hydrogen peroxide in the peroxisomal matrix formed by acyl-CoA oxidase (Pox1p) during fatty acid beta-oxidation
CAGL0K10978g			-1.48118	1.45501	2.01845	-1.02013	1.46985	1.08541	1.53951	CAGL0K10978g highly similar to sp P49367 Saccharomyces cerevisiae YDR234w LYS4 homoaconitase, hypothetical start [Candida glabrata] Complete CDS. CAGL0K10978g	LYS4	YDR234w	GO:0008652|GO:0008152|GO:0004409|GO:0005506|GO:0009085|GO:0051536|GO:0046872|GO:0016829|GO:0042254|GO:0051539|GO:0005739|GO:0019878	Homoaconitase, catalyzes the conversion of homocitrate to homoisocitrate, which is a step in the lysine biosynthesis pathway
CAGL0K11902g			-1.01101	-2.10197	-2.18955	-2.06397	-2.79977	-2.02749	-2.43925	CAGL0K11902g similar to sp P40971 Saccharomyces cerevisiae YDR034c LYS14 transcriptional activator of lysine pathway genes, hypothetical start [Candida glabrata] Complete CDS. CAGL0K11902g	LYS14	YDR034c	GO:0008652|GO:0005634|GO:0003677|GO:0006355|GO:0009085|GO:0016563|GO:0046872|GO:0006350|GO:0008270|GO:0003700|GO:0019878	Transcriptional activator involved in regulation of genes of the lysine biosynthesis pathway
CAGL0K12144g			1.21923	-1.20236	-9.17271	-1.44111	-2.26911	-1.52612	-1.66963	CAGL0K12144g similar to sp P3826 Saccharomyces cerevisiae YBR101c, start by similarity [Candida glabrata] Complete CDS. CAGL0K12144g		YBR101c
CAGL0L00583g			1.32382	-1.32354	-2.17871	-1.92176	-2.00804	-2.04952	-1.89125	CAGL0L00583g similar to tr Q12132 Saccharomyces cerevisiae YPL230w USV1, hypothetical start [Candida glabrata] Complete CDS. CAGL0L00583g		YPL230w
CAGL0L00759g			-1.67715	1.35426	2.17967	-1.15438	1.64338	-1.11441	1.26517	CAGL0L00759g highly similar to sp P00498 Saccharomyces cerevisiae YER055c HIS1, start by similarity [Candida glabrata] Complete CDS. CAGL0L00759g	HIS1	YER055c	GO:0008652|GO:0016757|GO:0003879|GO:0000105|GO:0005622|GO:0016740|GO:0005737|GO:0019748	ATP phosphoribosyltransferase, a hexameric enzyme, catalyzes the first step in histidine biosynthesis
CAGL0L00957g			-1.34431	1.40122	2.08238	1.17456	1.63705	-1.01342	1.09311	CAGL0L00957g similar to sp P39101 Saccharomyces cerevisiae YER048c CAJ1, start by similarity [Candida glabrata] Complete CDS. CAGL0L00957g	CAJ1	YER048c	GO:0006457|GO:0005634|GO:0051082|GO:0031072|GO:0030188|GO:0008150	Nuclear type II J heat shock protein of the E. coli dnaJ family, contains a leucine zipper-like motif, binds to non-native substrates for presentation to Ssa3p, may function during protein translocation, assembly and disassembly
CAGL0L01199g			1.0061	-1.55254	-2.21131	-1.6895	-1.76538	-1.59035	-1.66632	CAGL0L01199g similar to sp P32617 Saccharomyces cerevisiae YEL044w, hypothetical start [Candida glabrata] Complete CDS. CAGL0L01199g	IES6	YEL044w	GO:0018193|GO:0003674|GO:0005634|GO:0008152|GO:0006355|GO:0006350|GO:0005694	Protein that associates with the INO80 chromatin remodeling complex under low-salt conditions
CAGL0L02167g			-2.47433	-1.27713	1.57162	-1.0413	2.4474	-1.19781	1.12048	CAGL0L02167g highly similar to sp Q02207 Saccharomyces cerevisiae YKR009c FOX2 hydratase-dehydrogenase-epimerase peroxisomal, start by similarity [Candida glabrata] Complete CDS. CAGL0L02167g	FOX2	YKR009c	GO:0008152|GO:0016853|GO:0005782|GO:0005777|GO:0003824|GO:0055114|GO:0005488|GO:0016829|GO:0006635|GO:0006631|GO:0003857|GO:0004300|GO:0006629|GO:0016491	Multifunctional enzyme of the peroxisomal fatty acid beta-oxidation pathway
CAGL0L02607g			-1.13302	1.37118	2.55864	-1.05532	1.246	-1.06551	1.31953	CAGL0L02607g similar to sp P38887 Saccharomyces cerevisiae YHR202w, hypothetical start [Candida glabrata] Complete CDS. CAGL0L02607g		YHR202w
CAGL0L02717g			-1.33103	1.20641	2.10226	1.39004	1.92674	1.38218	1.79875	CAGL0L02717g similar to tr Q12032 Saccharomyces cerevisiae YOR215c, hypothetical start [Candida glabrata] Complete CDS. CAGL0L02717g	YOR215C	YOR215c	GO:0003674|GO:0016884|GO:0006412|GO:0005739|GO:0008150	Putative protein of unknown function
CAGL0L02761g			-2.36387	1.83647	12.829	1.15109	5.71082	1.15129	2.64647	CAGL0L02761g similar to sp P18851 Saccharomyces cerevisiae YOR212w STE4, hypothetical start [Candida glabrata] Complete CDS. CAGL0L02761g	STE4	YOR212w	GO:0007165|GO:0005834|GO:0030447|GO:0007166|GO:0019236|GO:0001403|GO:0031684|GO:0004871|GO:0000750|GO:0005886|GO:0005937	G protein beta subunit, forms a dimer with Ste18p to activate the mating signaling pathway, forms a heterotrimer with Gpa1p and Ste18p to dampen signaling
CAGL0L02827g			-1.12207	-1.50231	-1.624	-1.84449	-1.57782	-2.21393	-2.00717	CAGL0L02827g similar to sp P29461 Saccharomyces cerevisiae YOR208w PTP2 protein-tyrosine-phosphatase, hypothetical start [Candida glabrata] Complete CDS. CAGL0L02827g	PTP2	YOR208w	GO:0005634|GO:0004725|GO:0016791|GO:0005737|GO:0016787|GO:0007231|GO:0004721|GO:0006470|GO:0000173|GO:0016311|GO:0000750	Phosphotyrosine-specific protein phosphatase involved in the inactivation of mitogen-activated protein kinase (MAPK) during osmolarity sensing
CAGL0L02871g			1.84952	1.83065	1.42686	2.30376	1.67575	2.39655	1.81769	CAGL0L02871g highly similar to sp P39744 Saccharomyces cerevisiae YOR206w RAD4, start by similarity [Candida glabrata] Complete CDS. CAGL0L02871g	NOC2	YOR206w	GO:0016072|GO:0005634|GO:0030691|GO:0030690|GO:0000054|GO:0003674|GO:0042254|GO:0005739|GO:0042255	Protein that forms a nucleolar complex with Mak21p that binds to 90S and 66S pre-ribosomes, as well as a nuclear complex with Noc3p that binds to 66S pre-ribosomes
CAGL0L02937g			-1.67476	1.89739	3.19724	1.07006	2.14398	-1.22872	1.872	CAGL0L02937g highly similar to sp P06633 Saccharomyces cerevisiae YOR202w HIS3 imidazoleglycerol-phosphate dehydratase, hypothetical start [Candida glabrata] Complete CDS. CAGL0L02937g	HIS3	YOR202w	GO:0005575|GO:0016829|GO:0008652|GO:0000105|GO:0006725|GO:0004424	Imidazoleglycerol-phosphate dehydratase, catalyzes the sixth step in histidine biosynthesis
CAGL0L03157g			-1.75641	1.0805	1.55302	-1.00088	2.71016	1.08454	1.44269	CAGL0L03157g some similarities with sp P42944 Saccharomyces cerevisiae YJL110c GZF3 transcriptional repressor, hypothetical start [Candida glabrata] Complete CDS. CAGL0L03157g	GZF3	YJL110c	GO:0005634|GO:0003677|GO:0006355|GO:0006808|GO:0000122|GO:0003704|GO:0046872|GO:0016481|GO:0006807|GO:0006350|GO:0043565|GO:0008270|GO:0003700	GATA zinc finger protein and Dal80p homolog that negatively regulates nitrogen catabolic gene expression by competing with Gat1p for GATA site binding
CAGL0L03267g			1.15479	1.22714	1.16394	-1.06829	2.11904	-1.25598	-1.06383	CAGL0L03267g highly similar to sp P19145 Saccharomyces cerevisiae YKR039w GAP1 general amino acid permease, hypothetical start [Candida glabrata] Complete CDS. CAGL0L03267g	GAP1	YKR039w	GO:0016020|GO:0015846|GO:0015812|GO:0030134|GO:0015203|GO:0005887|GO:0016021|GO:0000328|GO:0019676|GO:0005886|GO:0006810|GO:0015193|GO:0005768|GO:0006865|GO:0007039|GO:0005771|GO:0015171	General amino acid permease
CAGL0L03377g			-1.08947	-1.50017	-1.57532	-2.21885	-1.50942	-2.25901	-1.87961	CAGL0L03377g some similarities with sp P46954 Saccharomyces cerevisiae YJL089w SIP4 interacts with SNF1 protein kinase, hypothetical start [Candida glabrata] Complete CDS. CAGL0L03377g	SIP4	YJL089w	GO:0005634|GO:0003677|GO:0006355|GO:0045722|GO:0001403|GO:0003704|GO:0046872|GO:0006357|GO:0006350|GO:0008270|GO:0003700	C6 zinc cluster transcriptional activator that binds to the carbon source-responsive element (CSRE) of gluconeogenic genes
CAGL0L03696g			-1.92402	-1.86713	-1.06718	-1.44642	-1.22103	-2.1211	-1.55175	CAGL0L03696g similar to tr Q99252 Saccharomyces cerevisiae YOR092w ECM3 or sp P53932 Saccharomyces cerevisiae YNL095c, hypothetical start [Candida glabrata] Complete CDS. CAGL0L03696g	ECM3	YOR092w	GO:0016020|GO:0005783|GO:0016021|GO:0005789|GO:0016887|GO:0007047	Non-essential protein of unknown function
CAGL0L03938g			-1.16303	1.42299	2.42826	1.0572	1.88859	-1.05039	1.33157	CAGL0L03938g similar to sp P53925 Saccharomyces cerevisiae YNL115c, hypothetical start [Candida glabrata] Complete CDS. CAGL0L03938g		YNL115c
CAGL0L04180g			1.02006	-1.40597	-1.88944	-1.8563	-2.28507	-1.9466	-2.05658	CAGL0L04180g similar to sp P53916 Saccharomyces cerevisiae YNL128w TEP1, hypothetical start [Candida glabrata] Complete CDS. CAGL0L04180g	TEP1	YNL128w	GO:0048017|GO:0030476|GO:0005575|GO:0004437|GO:0016787|GO:0008138|GO:0016314|GO:0006470|GO:0046856	Homolog of human tumor suppressor gene PTEN/MMAC1/TEP1 that has lipid phosphatase activity and is linked to the phosphatidylinositol signaling pathway
CAGL0L04378g			-1.36053	1.72725	2.45932	1.27725	2.32639	-1.03541	1.38564	CAGL0L04378g similar to tr Q12412 Saccharomyces cerevisiae YOR161c, hypothetical start [Candida glabrata] Complete CDS. CAGL0L04378g	PNS1	YOR161c	GO:0016020|GO:0015220|GO:0006810|GO:0003674|GO:0005887|GO:0016021|GO:0008150|GO:0005886	Protein of unknown function
CAGL0L04598g			-1.50154	1.30642	2.10178	1.21591	2.04582	1.01605	1.25998	CAGL0L04598g highly similar to tr Q06151 Saccharomyces cerevisiae YLR270w or tr O3625P Saccharomyces cerevisiae YOR173w, hypothetical start [Candida glabrata] Complete CDS. CAGL0L04598g	DCS1	YLR270w	GO:0005634|GO:0050072|GO:0000184|GO:0003824|GO:0005737|GO:0000932|GO:0000290|GO:0016787|GO:0016818|GO:0005739	Non-essential hydrolase involved in mRNA decapping, may function in a feedback mechanism to regulate deadenylation, contains pyrophosphatase activity and a HIT (histidine triad) motif
CAGL0L05038g			1.03314	-1.87512	-2.03668	-2.60391	-1.95892	-2.25199	-2.00871	CAGL0L05038g weakly similar to sp P36084 Saccharomyces cerevisiae YKL074c MUD2 pre-mRNA splicing factor, start by similarity [Candida glabrata] Complete CDS. CAGL0L05038g	MUD2	YKL074c	GO:0016072|GO:0006397|GO:0003729|GO:0003723|GO:0031202|GO:0003676|GO:0042254|GO:0000166|GO:0000348|GO:0008380|GO:0000243	Protein involved in early pre-mRNA splicing
CAGL0L05148g			1.1943	1.4154	1.3915	1.85305	1.8796	2.00081	1.6767	CAGL0L05148g similar to sp P36008 Saccharomyces cerevisiae YKL081w TEF4 translation elongation factor eEF1 gamma chain, start by similarity [Candida glabrata] Complete CDS. CAGL0L05148g	TEF4	YKL081w	GO:0005840|GO:0006412|GO:0003746|GO:0006414|GO:0005739|GO:0005853|GO:0005737	Translation elongation factor EF-1 gamma
CAGL0L05236g			-1.44316	1.34573	2.20603	1.58064	1.86454	-1.01961	1.72149	CAGL0L05236g highly similar to sp P17505 Saccharomyces cerevisiae YKL085w MDH1, start by similarity [Candida glabrata] Complete CDS. CAGL0L05236g	MDH1	YKL085w	GO:0005759|GO:0006096|GO:0055114|GO:0006099|GO:0005975|GO:0005739|GO:0016491|GO:0016616|GO:0008152|GO:0003824|GO:0044262|GO:0005488|GO:0009060|GO:0006108|GO:0001302|GO:0016615|GO:0030060|GO:0001300	Mitochondrial malate dehydrogenase, catalyzes interconversion of malate and oxaloacetate
CAGL0L05258g			1.78447	1.41531	-1.09378	1.21801	2.16976	1.50348	1.53214	CAGL0L05258g similar to sp P36077 Saccharomyces cerevisiae YKL086w, start by similarity [Candida glabrata] Complete CDS. CAGL0L05258g	SRX1	YKL086w	GO:0000287|GO:0005634|GO:0003677|GO:0055114|GO:0032542|GO:0005737|GO:0009636|GO:0006979|GO:0016209|GO:0016491	Sulfiredoxin, contributes to oxidative stress resistance by reducing cysteine-sulfinic acid groups in the peroxiredoxins Tsa1p and Ahp1p that are formed upon exposure to oxidants
CAGL0L05412g			1.54735	1.52704	1.57873	1.70913	1.68585	2.00166	1.39532	CAGL0L05412g similar to sp P32447 Saccharomyces cerevisiae YJL115w ASF1 anti-silencing protein, start by similarity [Candida glabrata] Complete CDS. CAGL0L05412g	ASF1	YJL115w	GO:0042393|GO:0016072|GO:0006333|GO:0006355|GO:0043486|GO:0042254|GO:0035066|GO:0006974|GO:0016568|GO:0005634|GO:0030466|GO:0016573|GO:0006348|GO:0006337|GO:0006335|GO:0005678|GO:0009719|GO:0006350|GO:0006336|GO:0010526	Nucleosome assembly factor, involved in chromatin assembly and disassembly, anti-silencing protein that causes derepression of silent loci when overexpressed
CAGL0L05720g			-1.53678	-1.66297	-1.02306	-2.43396	-1.28085	-2.78735	-1.86608	CAGL0L05720g similar to sp P47014 Saccharomyces cerevisiae YJL132w, hypothetical start [Candida glabrata] Complete CDS. CAGL0L05720g		YJL132w
CAGL0L05786g			-1.32845	-3.11387	-3.12227	-2.25578	-2.86605	-2.5327	-4.12723	CAGL0L05786g some similarities with tr Q12145 Saccharomyces cerevisiae YPR013c or tr Q12531 Saccharomyces cerevisiae YPR015c, hypothetical start [Candida glabrata] Complete CDS. CAGL0L05786g		YPR013c
CAGL0L05940g			-1.26338	-1.43261	-1.579	-1.65317	-2.25673	-2.09698	-1.87565	CAGL0L05940g weakly similar to sp P46945 Saccharomyces cerevisiae YGL176c, start by similarity [Candida glabrata] Complete CDS. CAGL0L05940g		YGL176c
CAGL0L06006g			-1.16223	1.63625	2.56109	1.26001	1.76816	1.15844	1.34802	CAGL0L06006g similar to sp P53104 Saccharomyces cerevisiae YGL180w APG1 essential for autophagocytosis, hypothetical start [Candida glabrata] Complete CDS. CAGL0L06006g	ATG1	YGL180w	GO:0016020|GO:0005524|GO:0005737|GO:0000166|GO:0004672|GO:0005829|GO:0006914|GO:0034045|GO:0015031|GO:0006810|GO:0016301|GO:0006468|GO:0034727|GO:0004674|GO:0034273|GO:0000407|GO:0016740|GO:0000045	Protein ser/thr kinase required for vesicle formation in autophagy and the cytoplasm-to-vacuole targeting (Cvt) pathway
CAGL0L06094g	CAGL0L06094g		1.65779	3.33277	8.56774	1.48092	3.50775	1.25837	1.60558	CAGL0L06094g similar to sp P53101 Saccharomyces cerevisiae YGL184c, hypothetical start [Candida glabrata] Complete CDS. CAGL0L06094g	STR3	YGL184c	GO:0005575|GO:0008652|GO:0005634|GO:0004121|GO:0006520|GO:0003824|GO:0005737|GO:0016829|GO:0006914|GO:0030170|GO:0009086	Cystathionine beta-lyase, converts cystathionine into homocysteine
CAGL0L06138g			-1.26692	1.44039	3.69349	-1.05532	1.40097	-1.16047	1.51184	CAGL0L06138g similar to sp P53099 Saccharomyces cerevisiae YGL186c, start by similarity [Candida glabrata] Complete CDS. CAGL0L06138g		YGL186c
CAGL0L06776g			1.30919	-1.47237	-1.29776	-2.20123	-1.68151	-2.1967	-1.62354	CAGL0L06776g some similarities with sp P40209 Saccharomyces cerevisiae YMR136w GAT2, hypothetical start [Candida glabrata] Complete CDS. CAGL0L06776g	GAT2	YMR136w	GO:0005634|GO:0003677|GO:0006355|GO:0046872|GO:0006350|GO:0008270|GO:0043565|GO:0003700	Protein containing GATA family zinc finger motifs
CAGL0L06842g			1.01326	-1.46245	-1.39927	-1.81601	-2.03449	-1.91941	-1.54118	CAGL0L06842g similar to sp Q07471 Saccharomyces cerevisiae YDL080c THI3 or sp P06169 Saccharomyces cerevisiae YLR044c PDC1 or sp P16467 Saccharomyces cerevisiae YLR134w PDC5 or sp	THI3	YDL080c	GO:0000287|GO:0009083|GO:0005634|GO:0000950|GO:0003824|GO:0016831|GO:0009228|GO:0046872|GO:0016829|GO:0006552|GO:0045944|GO:0005829|GO:0030976	Probable alpha-ketoisocaproate decarboxylase, may have a role in catabolism of amino acids to long-chain and complex alcohols
CAGL0L06864g	CAGL0L06864g		-1.51644	1.76875	4.86184	1.06202	2.43858	-1.16846	1.57165	CAGL0L06864g weakly similar to sp P40210 Saccharomyces cerevisiae YMR140w, hypothetical start [Candida glabrata] Complete CDS. CAGL0L06864g	SIP5	YMR140w	GO:0003674|GO:0042149|GO:0005737	Protein of unknown function
CAGL0L06886g			1.02341	1.12953	1.07687	1.44178	2.06446	1.78137	1.31543	CAGL0L06886g highly similar to sp P40212 Saccharomyces cerevisiae YMR142c RPL13B or sp Q12690 Saccharomyces cerevisiae YDL082w RPL13A [Candida glabrata] Partial CDS. CAGL0L06886g	RPL13B	YMR142c	GO:0005840|GO:0030529|GO:0022625|GO:0006412|GO:0005622|GO:0003735|GO:0005737	Protein component of the large (60S) ribosomal subunit, nearly identical to Rpl13Ap
CAGL0L06930g			2.29282	1.55043	1.7399	1.99922	2.19766	2.18441	1.87445	CAGL0L06930g highly similar to gi S0007588 Saccharomyces cerevisiae YDL085ca, start by similarity [Candida glabrata] Complete CDS. CAGL0L06930g		YDL08ca
CAGL0L07480g			-2.57535	-2.40982	-1.29706	-1.83027	-1.26769	-1.20235	-1.47993	CAGL0L07480g some similarities with sp P38082 Saccharomyces cerevisiae YBR066c NRG2 or sp Q03125 Saccharomyces cerevisiae YDR043c NRG1, hypothetical start [Candida glabrata] Complete CDS. CAGL0L07480g	NRG2	YBR066c	GO:0007124|GO:0005634|GO:0003677|GO:0006355|GO:0005622|GO:0003676|GO:0001403|GO:0046872|GO:0006112|GO:0006350|GO:0042710|GO:0008270|GO:0016564	Transcriptional repressor that mediates glucose repression and negatively regulates filamentous growth
CAGL0L07700g			1.05415	1.34003	2.0426	1.03421	1.33072	1.24083	1.43125	CAGL0L07700g similar to sp P25615 Saccharomyces cerevisiae YCR014c POL4 DNA polymerase, start by similarity [Candida glabrata] Complete CDS. CAGL0L07700g	POL4	YCR014c	GO:0000287|GO:0005634|GO:0003677|GO:0006281|GO:0006260|GO:0016779|GO:0003824|GO:0006287|GO:0006302|GO:0046872|GO:0003887|GO:0006914|GO:0016740|GO:0006974|GO:0006303	DNA polymerase IV, undergoes pair-wise interactions with Dnl4p-Lif1p and Rad27p to mediate repair of DNA double-strand breaks by non-homologous end joining (NHEJ)
CAGL0L07744g			1.0495	1.68494	2.18402	1.16983	1.82962	1.14786	1.54161	CAGL0L07744g similar to sp P25371 Saccharomyces cerevisiae YCR011c ADP1 ATP-dependent permease, start by similarity [Candida glabrata] Complete CDS. CAGL0L07744g	ADP1	YCR011c	GO:0016020|GO:0006810|GO:0005783|GO:0005524|GO:0042626|GO:0005737|GO:0000166|GO:0016021|GO:0017111|GO:0005789|GO:0016887	Putative ATP-dependent permease of the ABC transporter family of proteins
CAGL0L07766g			-1.50274	-2.25059	-2.36468	-1.47189	-1.49168	-1.66708	-1.90074	CAGL0L07766g some similarities with sp P25613 Saccharomyces cerevisiae YCR010c or sp P32907 Saccharomyces cerevisiae YNR002c, hypothetical start [Candida glabrata] Complete CDS. CAGL0L07766g	ADY2	YCR010c	GO:0016020|GO:0008519|GO:0015123|GO:0019740|GO:0016021|GO:0015696|GO:0005739|GO:0006846|GO:0005886	Acetate transporter required for normal sporulation
CAGL0L08110g			1.16461	1.73982	1.48691	2.36901	2.01347	3.00663	2.0218	CAGL0L08110g highly similar to sp P04650 Saccharomyces cerevisiae YJL189w RPL39 [Candida glabrata] Complete CDS. CAGL0L08110g	RPL39	YJL189w	GO:0005840|GO:0030529|GO:0022625|GO:0006412|GO:0005622|GO:0003735|GO:0005737	Protein component of the large (60S) ribosomal subunit, has similarity to rat L39 ribosomal protein
CAGL0L08294g			2.69189	1.05647	-1.28433	-1.16608	-1.80427	1.0102	1.01824	CAGL0L08294g similar to sp P38928 Saccharomyces cerevisiae YIL140w SRO4 required for axial pattern of budding, start by similarity [Candida glabrata] Complete CDS. CAGL0L08294g	AXL2	YIL140w	GO:0016020|GO:0000902|GO:0000003|GO:0005935|GO:0007120|GO:0003674|GO:0043284|GO:0005887|GO:0051301|GO:0005509|GO:0016021|GO:0000282|GO:0005940|GO:0005886	Integral plasma membrane protein required for axial budding in haploid cells, localizes to the incipient bud site and bud neck
CAGL0L08404g			-1.19855	-1.79302	-2.03536	-2.26975	-2.47229	-2.11804	-1.67237	CAGL0L08404g similar to tr Q06525 Saccharomyces cerevisiae YPR152c, start by similarity [Candida glabrata] Complete CDS. CAGL0L08404g		YPR152c
CAGL0L08426g			-1.28068	-1.75355	-1.67301	-2.16021	-1.10983	-2.29632	-2.14716	CAGL0L08426g similar to tr Q06524 Saccharomyces cerevisiae YPR151c, hypothetical start [Candida glabrata] Complete CDS. CAGL0L08426g	SUE1	YPR151c	GO:0005740|GO:0003674|GO:0005739|GO:0030163	Mitochondrial protein required for degradation of unstable forms of cytochrome c
CAGL0L08822g			1.89681	2.02147	1.50481	1.86111	2.28175	2.75546	1.87697	CAGL0L08822g similar to tr Q12532 Saccharomyces cerevisiae YPL009c, start by similarity [Candida glabrata] Complete CDS. CAGL0L08822g		YPL009c
CAGL0L08888g			1.07005	1.45546	2.17407	1.23138	1.59747	1.121	1.27291	CAGL0L08888g similar to tr Q12200 Saccharomyces cerevisiae YPL006w, hypothetical start [Candida glabrata] Complete CDS. CAGL0L08888g	NCR1	YPL006w	GO:0016020|GO:0006810|GO:0000329|GO:0006869|GO:0046624|GO:0005773|GO:0005774|GO:0008158|GO:0006665|GO:0007039|GO:0016021|GO:0005215|GO:0006629	Vacuolar membrane protein that transits through the biosynthetic vacuolar protein sorting pathway, involved in sphingolipid metabolism
CAGL0L09108g			1.03594	-1.33627	1.01146	-2.18036	-1.89894	-2.39621	-1.60147	CAGL0L09108g highly similar to sp Q12428 Saccharomyces cerevisiae YPR002w, hypothetical start [Candida glabrata] Complete CDS. CAGL0L09108g	PDH1	YPR002w	GO:0051537|GO:0005506|GO:0005741|GO:0051536|GO:0005737|GO:0019629|GO:0003674|GO:0046872|GO:0016829|GO:0005739|GO:0019543|GO:0047547|GO:0019541	Mitochondrial protein that participates in respiration, induced by diauxic shift
CAGL0L09229g			1.14189	1.40722	2.20112	1.17082	1.51174	1.19124	1.52998	CAGL0L09229g similar to sp Q12480 Saccharomyces cerevisiae YPR004c, start by similarity [Candida glabrata] Complete CDS. CAGL0L09229g	YPR004C	YPR004c	GO:0009055|GO:0006810|GO:0005759|GO:0050660|GO:0006793|GO:0009117|GO:0003674|GO:0005739|GO:0045333|GO:0008150|GO:0051186	Protein with similarity to mammalian electron transfer flavoprotein complex subunit ETF-alpha
CAGL0L09383g			1.04023	-1.94212	-2.4357	-2.30416	-1.9307	-2.01119	-2.02088	CAGL0L09383g some similarities with sp P53032 Saccharomyces cerevisiae YGL162w SUT1 or tr Q12286 Saccharomyces cerevisiae YPR009w, hypothetical start [Candida glabrata] Complete CDS. CAGL0L09383g	SUT1	YGL162w	GO:0015918|GO:0005634|GO:0006399|GO:0006355|GO:0005737|GO:0003704|GO:0006357|GO:0006350|GO:0008270|GO:0045449|GO:0003700	Transcription factor of the Zn[II]2Cys6 family involved in sterol uptake
CAGL0L09493g			1.13494	-1.6554	-1.5239	-1.75674	-2.00021	-1.975	-1.91505	CAGL0L09493g similar to sp P40566 Saccharomyces cerevisiae YIR007w, start by similarity [Candida glabrata] Complete CDS. CAGL0L09493g		YIR007w
CAGL0L09933g			1.43026	2.33826	1.95125	2.53191	2.73662	1.97595	2.45689	CAGL0L09933g similar to tr Q08412 Saccharomyces cerevisiae YOR042w, hypothetical start [Candida glabrata] Complete CDS. CAGL0L09933g	CUE5	YOR042w	GO:0003674|GO:0008150|GO:0005737	Protein containing a CUE domain that binds ubiquitin, which may facilitate intramolecular monoubiquitination
CAGL0L10252g			2.21455	-1.13336	-1.44534	-1.41538	-1.90652	-1.20145	-1.20512	CAGL0L10252g similar to sp P50275 Saccharomyces cerevisiae YOR058c ASE1 microtubule-associated protein, start by similarity [Candida glabrata] Complete CDS. CAGL0L10252g	ASE1	YOR058c	GO:0043148|GO:0051233|GO:0005874|GO:0007109|GO:0008017|GO:0051248|GO:0000092|GO:0005880|GO:0000022|GO:0005819|GO:0051255|GO:0001578	Mitotic spindle midzone localized microtubule-associated protein (MAP) family member
CAGL0L10406g			-1.22935	1.49745	2.16633	2.05355	1.81495	2.05924	2.49125	CAGL0L10406g highly similar to sp P07143 Saccharomyces cerevisiae YOR065w CYT1 cytochrome-c1, start by similarity [Candida glabrata] Complete CDS. CAGL0L10406g	CYT1	YOR065w	GO:0016020|GO:0009055|GO:0006810|GO:0020037|GO:0005506|GO:0005750|GO:0008219|GO:0006119|GO:0046872|GO:0016021|GO:0005743|GO:0005739|GO:0045153|GO:0005746|GO:0006122	Cytochrome c1, component of the mitochondrial respiratory chain
CAGL0L10582g			-1.1296	1.68022	1.80482	1.35283	2.32978	1.17902	1.39884	CAGL0L10582g highly similar to sp Q04336 Saccharomyces cerevisiae YMR196w, start by similarity [Candida glabrata] Complete CDS. CAGL0L10582g		YMR196w
CAGL0L10868g			-2.23148	-1.12922	1.88755	-1.35992	-1.10243	-1.21772	-1.14029	CAGL0L10868g highly similar to tr Q12029 Saccharomyces cerevisiae YOR271c, start by similarity [Candida glabrata] Complete CDS. CAGL0L10868g	FSF1	YOR271c	GO:0016020|GO:0006810|GO:0005506|GO:0006812|GO:0006811|GO:0003674|GO:0006826|GO:0016021|GO:0031966|GO:0005739|GO:0008324|GO:0008150	Putative protein, predicted to be an alpha-isopropylmalate carrier
CAGL0L10912g		CAGL0L10912g	-3.4525	-3.3646	-1.57573	-1.45332	1.02165	-1.92608	-2.44327	CAGL0L10912g similar to tr Q12256 Saccharomyces cerevisiae YOR273c, hypothetical start [Candida glabrata] Complete CDS. CAGL0L10912g		YOR273c
CAGL0L11022g			1.16286	-1.33698	-1.58143	-1.60519	-2.13435	-1.62184	-1.48789	CAGL0L11022g similar to tr Q12192 Saccharomyces cerevisiae YOR279c, start by similarity [Candida glabrata] Complete CDS. CAGL0L11022g	RFM1	YOR279c	GO:0030466|GO:0006342|GO:0005634|GO:0051082|GO:0000118	DNA-binding protein required for vegetative repression of middle sporulation genes
CAGL0L11154g			1.53887	-1.28724	-2.49175	-1.38213	-1.95521	-1.65066	-2.0764	CAGL0L11154g similar to sp Q04958 Saccharomyces cerevisiae YML059c, start by similarity [Candida glabrata] Complete CDS. CAGL0L11154g	NTE1	YML059c	GO:0016020|GO:0046470|GO:0016042|GO:0005783|GO:0008152|GO:0004622|GO:0016787|GO:0004091|GO:0034638|GO:0016021|GO:0005789|GO:0006629	Serine esterase that deacylates exogenous lysophospholipids, homolog of human neuropathy target esterase (NTE)
CAGL0L11880g			1.10329	1.56705	1.93521	1.57724	2.13633	1.43262	1.49444	CAGL0L11880g some similarities with sp P39956 Saccharomyces cerevisiae YER169w, hypothetical start [Candida glabrata] Complete CDS. CAGL0L11880g	RPH1	YER169w	GO:0032453|GO:0005634|GO:0003677|GO:0006281|GO:0006355|GO:0005622|GO:0016566|GO:0016577|GO:0000122|GO:0046872|GO:0051864|GO:0006350|GO:0032454|GO:0008270	JmjC domain-containing histone demethylase which can specifically demethylate H3K36 tri- and dimethyl modification states
CAGL0L11902g			-2.35901	-1.44598	-1.18522	-1.43491	1.60626	-1.52965	-1.4814	CAGL0L11902g similar to sp P26364 Saccharomyces cerevisiae YER170w KAD2, hypothetical start [Candida glabrata] Complete CDS. CAGL0L11902g	ADK2	YER170w	GO:0005524|GO:0016301|GO:0006139|GO:0004017|GO:0046899|GO:0019205|GO:0009117|GO:0000166|GO:0005743|GO:0006412|GO:0019201|GO:0016776|GO:0016740|GO:0005739	Mitochondrial adenylate kinase, catalyzes the reversible synthesis of GTP and AMP from GDP and ADP
CAGL0L12012g			-1.56754	2.00077	3.77723	1.44277	2.98959	1.17347	1.89349	CAGL0L12012g similar to sp P32643 Saccharomyces cerevisiae YER175c, start by similarity [Candida glabrata] Complete CDS. CAGL0L12012g		YER175c
CAGL0L12254g			-1.40435	1.01058	1.79227	1.21131	2.06354	1.15252	1.4209	CAGL0L12254g similar to sp P52893 Saccharomyces cerevisiae YLR089c, hypothetical start [Candida glabrata] Complete CDS. CAGL0L12254g	ALT1	YLR089c	GO:0005759|GO:0016769|GO:0004021|GO:0003824|GO:0009058|GO:0008483|GO:0005739|GO:0016740|GO:0030170|GO:0016847|GO:0008150	Putative alanine transaminase (glutamic pyruvic transaminase)
CAGL0L12892g			1.31956	-2.01823	-2.70663	-1.89048	-2.36988	-1.75624	-1.72808	CAGL0L12892g similar to sp P35735 Saccharomyces cerevisiae YKL051w, hypothetical start [Candida glabrata] Complete CDS. CAGL0L12892g	SFK1	YKL051w	GO:0048017|GO:0016020|GO:0042493|GO:0030036|GO:0003674|GO:0007033|GO:0016021|GO:0005886	Plasma membrane protein that may act together with or upstream of Stt4p to generate normal levels of the essential phospholipid PI4P, at least partially mediates proper localization of Stt4p to the plasma membrane
CAGL0L13112g			1.35346	-1.23755	-2.12853	-1.40613	-2.12071	-1.68788	-1.82685	CAGL0L13112g similar to tr Q07999 Saccharomyces cerevisiae YLR071c DNA-directed RNA polymerase II holoenzyme subunit, hypothetical start [Candida glabrata] Complete CDS. CAGL0L13112g	RGR1	YLR071c	GO:0005634|GO:0016592|GO:0006355|GO:0006366|GO:0032200|GO:0006350|GO:0016455|GO:0000119|GO:0000723	Subunit of the RNA polymerase II mediator complex		-
CAGL0M00132g			1.39994	-2.23053	-3.25383	-2.11509	-2.43731	-2.402	-2.1589	CAGL0M00132g some similarities with sp P08640 Saccharomyces cerevisiae YIR019c STA1, hypothetical start [Candida glabrata] Complete CDS. CAGL0M00132g	MUC1	YIR019c	GO:0016020|GO:0007124|GO:0016337|GO:0030447|GO:0031225|GO:0001403|GO:0003674|GO:0042710|GO:0005886	GPI-anchored cell surface glycoprotein (flocculin) required for pseudohyphal formation, invasive growth, flocculation, and biofilms
CAGL0M00374g			-1.35676	-2.89863	-1.62147	-2.29504	-2.1383	-2.26005	-2.45455	CAGL0M00374g similar to sp P47169 Saccharomyces cerevisiae YJR137c ECM17, hypothetical start [Candida glabrata] Complete CDS. CAGL0M00374g	ECM17	YJR137c	GO:0000103|GO:0008652|GO:0005506|GO:0009337|GO:0006725|GO:0004783|GO:0055114|GO:0005737|GO:0006807|GO:0051539|GO:0016491|GO:0009086|GO:0006519|GO:0009055|GO:0042493|GO:0020037|GO:0008152|GO:0003824|GO:0051536|GO:0007047|GO:0046872|GO:0010181|GO:0019344|GO	Sulfite reductase beta subunit, involved in amino acid biosynthesis, transcription repressed by methionine
CAGL0M00550g			-1.21521	1.58875	3.19097	1.08862	1.77091	1.06248	1.36353	CAGL0M00550g similar to sp P47164 Saccharomyces cerevisiae YJR130c STR2, start by similarity [Candida glabrata] Complete CDS. CAGL0M00550g	STR2	YJR130c	GO:0006790|GO:0008652|GO:0005634|GO:0006520|GO:0003824|GO:0005737|GO:0003962|GO:0016829|GO:0016740|GO:0030170|GO:0009086	Cystathionine gamma-synthase, converts cysteine into cystathionine
CAGL0M00616g			-1.06549	1.67222	3.69232	1.18952	2.10912	1.16584	1.63809	CAGL0M00616g similar to sp P47161 Saccharomyces cerevisiae YJR126c, hypothetical start [Candida glabrata] Complete CDS. CAGL0M00616g		YJR126c
CAGL0M00990g			1.56283	1.51974	1.70625	1.916	1.86101	2.14073	1.75262	CAGL0M00990g similar to sp Q00416 Saccharomyces cerevisiae YLR430w SEN1 positive effector of tRNA-splicing endonuclease, hypothetical start [Candida glabrata] Complete CDS. CAGL0M00990g	SEN1	YLR430w	GO:0016072|GO:0003717|GO:0005524|GO:0006369|GO:0004386|GO:0008186|GO:0042254|GO:0016787|GO:0000166|GO:0009451|GO:0043144|GO:0005634|GO:0016180|GO:0043094|GO:0006364|GO:0004518|GO:0008033|GO:0032575|GO:0043141|GO:0008094	Presumed helicase required for RNA polymerase II transcription termination and processing of RNAs
CAGL0M01078g			-1.12629	1.49685	2.47702	1.04551	1.40463	-1.56855	1.36686	CAGL0M01078g highly similar to sp Q05497 Saccharomyces cerevisiae YDR338c, start by similarity [Candida glabrata] Complete CDS. CAGL0M01078g		YDR338c
CAGL0M01166g			1.69584	-2.22032	-2.55809	-2.41378	-2.52755	-2.32663	-2.58892	CAGL0M01166g highly similar to sp P32318 Saccharomyces cerevisiae YGR144w THI4 involved in thiamine biosynthesis and DNA repair, hypothetical start [Candida glabrata] Complete CDS. CAGL0M01166g	THI4	YGR144w	GO:0009228|GO:0003674|GO:0005829|GO:0000002|GO:0005739	Thiazole synthase, catalyzes formation of a thiazole intermediate during thiamine biosynthesis
CAGL0M01562g			-1.11732	1.58426	2.50783	1.23927	2.00754	1.47055	1.70463	CAGL0M01562g similar to tr Q04170 Saccharomyces cerevisiae YDR391c, hypothetical start [Candida glabrata] Complete CDS. CAGL0M01562g		YDR391c
CAGL0M01694g			-1.04126	1.5306	2.50237	1.07557	1.6185	-1.15977	1.42612	CAGL0M01694g highly similar to sp P09440 Saccharomyces cerevisiae YBR084w MIS1 C1-tetrahydrofolate synthase precursor or sp P07245 Saccharomyces cerevisiae YGR204w ADE3, hypothetical start [Candida glabrata] Complete CDS. CAGL0M01694g	MIS1	YBR084w	GO:0008652|GO:0005524|GO:0055114|GO:0016874|GO:0009396|GO:0004488|GO:0042254|GO:0016787|GO:0000105|GO:0000166|GO:0005739|GO:0016491|GO:0009086|GO:0004477|GO:0008152|GO:0001718|GO:0046656|GO:0006730|GO:0003824|GO:0006139|GO:0005488|GO:0006164|GO:0004329	Mitochondrial C1-tetrahydrofolate synthase, involved in interconversion between different oxidation states of tetrahydrofolate (THF)
CAGL0M02079g			1.13294	1.08682	-2.15717	-1.00731	-1.48279	-1.13562	-1.47228	CAGL0M02079g similar to sp P39011 Saccharomyces cerevisiae YPL161c BEM4 bud emergence protein, start by similarity [Candida glabrata] Complete CDS. CAGL0M02079g	BEM4	YPL161c	GO:0005634|GO:0030036|GO:0005737|GO:0019236|GO:0003674|GO:0030010|GO:0007266|GO:0010526|GO:0005096	Protein involved in establishment of cell polarity and bud emergence
CAGL0M02167g			1.30044	-1.42448	-1.92549	-1.3833	-2.01157	-2.057	-2.03961	CAGL0M02167g some similarities with tr Q12498 Saccharomyces cerevisiae YPL156c PRM4, hypothetical start [Candida glabrata] Complete CDS. CAGL0M02167g	PRM4	YPL156c	GO:0016020|GO:0003674|GO:0000747|GO:0016021|GO:0019236	Pheromone-regulated protein, predicted to have 1 transmembrane segment
CAGL0M02497g			1.26554	1.37126	1.5517	1.93649	2.04685	2.03583	1.86933	CAGL0M02497g highly similar to sp P41056 Saccharomyces cerevisiae YOR234c RPL37B or sp P05744 Saccharomyces cerevisiae YPL143w RPL37A [Candida glabrata] Complete CDS. CAGL0M02497g	RPL33B	YOR234c	GO:0005840|GO:0030529|GO:0022625|GO:0006412|GO:0005622|GO:0003735|GO:0005737	Ribosomal protein L37 of the large (60S) ribosomal subunit, nearly identical to Rpl33Ap and has similarity to rat L35a
CAGL0M02849g			1.343	2.01211	1.54308	2.95314	2.45075	2.68472	2.42412	CAGL0M02849g highly similar to sp P46654 Saccharomyces cerevisiae YLR048w NAB1B or sp P32905 Saccharomyces cerevisiae YGR214w NAB1A [Candida glabrata] Complete CDS. CAGL0M02849g	RPS0B	YLR048w	GO:0005840|GO:0003677|GO:0005622|GO:0015935|GO:0005737|GO:0000028|GO:0030529|GO:0006412|GO:0022627|GO:0003735	Protein component of the small (40S) ribosomal subunit, nearly identical to Rps0Ap
CAGL0M02937g			1.31771	-1.3049	-2.70105	-1.39856	-1.79225	-1.43936	-1.51467	CAGL0M02937g highly similar to sp P48510 Saccharomyces cerevisiae YMR276w DSK2, start by similarity [Candida glabrata] Complete CDS. CAGL0M02937g	DSK2	YMR276w	GO:0005634|GO:0030674|GO:0030433|GO:0031386|GO:0051248|GO:0006464|GO:0006508|GO:0006914|GO:0007103	Nuclear-enriched ubiquitin-like polyubiquitin-binding protein, required for spindle pole body (SPB) duplication and for transit through the G2/M phase of the cell cycle, involved in proteolysis, interacts with the proteasome
CAGL0M02981g			-1.1926	1.51251	2.07861	1.26483	1.70813	1.06535	1.20059	CAGL0M02981g similar to sp Q03262 Saccharomyces cerevisiae YMR278w, hypothetical start [Candida glabrata] Complete CDS. CAGL0M02981g	PGM3	YMR278w	GO:0006006|GO:0000287|GO:0005634|GO:0016853|GO:0005737|GO:0004614|GO:0016868|GO:0046872|GO:0005975|GO:0008150	Phosphoglucomutase, catalyzes interconversion of glucose-1-phosphate and glucose-6-phospate
CAGL0M03091g			1.18016	-1.55427	-2.03421	-1.66837	-2.29674	-1.70097	-1.84952	CAGL0M03091g similar to sp P09880 Saccharomyces cerevisiae YJL087c TRL1 tRNA ligase, hypothetical start [Candida glabrata] Complete CDS. CAGL0M03091g		YJL087c
CAGL0M03179g			-1.23107	-1.66607	-1.38755	-1.60646	-1.41153	-1.98988	-2.10851	CAGL0M03179g similar to sp P47031 Saccharomyces cerevisiae YJL082w IML2 or sp P47031 Saccharomyces cerevisiae YKR018c, start by similarity [Candida glabrata] Complete CDS. CAGL0M03179g	IML2	YJL082w	GO:0016020|GO:0019867|GO:0005634|GO:0005741|GO:0005737|GO:0003674|GO:0016021|GO:0005739|GO:0008150	Protein of unknown function
CAGL0M03245g			1.02941	1.4308	2.13928	1.06182	1.25184	1.00558	1.17594	CAGL0M03245g similar to sp P39994 Saccharomyces cerevisiae YEL020c, hypothetical start [Candida glabrata] Complete CDS. CAGL0M03245g		YEL020c
CAGL0M03377g			-1.38782	1.29069	2.424	1.24755	2.33034	1.1371	1.34235	CAGL0M03377g highly similar to sp P32775 Saccharomyces cerevisiae YEL011w GLC3, hypothetical start [Candida glabrata] Complete CDS. CAGL0M03377g	GLC3	YEL011w	GO:0003844|GO:0003824|GO:0005737|GO:0004553|GO:0005978|GO:0043169|GO:0016757|GO:0005975|GO:0016740	Glycogen branching enzyme, involved in glycogen accumulation
CAGL0M03861g			1.16648	1.2926	1.41605	1.60773	2.12026	1.87802	1.67035	CAGL0M03861g highly similar to sp P04456 Saccharomyces cerevisiae YOL127w RPL25 [Candida glabrata] Complete CDS. CAGL0M03861g	RPL25	YOL127w	GO:0005840|GO:0003723|GO:0022625|GO:0005622|GO:0000027|GO:0005737|GO:0030529|GO:0000166|GO:0006412|GO:0003735|GO:0019843	Primary rRNA-binding ribosomal protein component of the large (60S) ribosomal subunit, has similarity to E. coli L23 and rat L23a ribosomal proteins
CAGL0M03971g			-1.03093	-1.29349	1.22104	-2.39946	-1.92948	-3.77915	-1.93869	CAGL0M03971g similar to sp P42843 Saccharomyces cerevisiae YNL311c, start by similarity [Candida glabrata] Complete CDS. CAGL0M03971g		YNL311c
CAGL0M04081g			-1.08199	-1.37024	-1.46966	-1.65992	-2.19165	-1.51732	-1.48206	CAGL0M04081g highly similar to sp P42841 Saccharomyces cerevisiae YNL317w PFS2 polyadenylation factor I, hypothetical start [Candida glabrata] Complete CDS. CAGL0M04081g	PFS2	YNL317w	GO:0006397|GO:0005634|GO:0003723|GO:0005847|GO:0006379|GO:0006378	Integral subunit of the pre-mRNA cleavage and polyadenylation factor (CPF) complex
CAGL0M04499g			1.19079	-2.15671	-2.31536	-2.09755	-2.62943	-2.01207	-2.15606	CAGL0M04499g highly similar to sp P09368 Saccharomyces cerevisiae YLR142w PUT1 Proline oxidase, hypothetical start [Candida glabrata] Complete CDS. CAGL0M04499g	PUT1	YLR142w	GO:0005759|GO:0006537|GO:0004657|GO:0055114|GO:0006560|GO:0006562|GO:0005739|GO:0010133|GO:0016491	Proline oxidase, nuclear-encoded mitochondrial protein involved in utilization of proline as sole nitrogen source
CAGL0M04675g		CAGL0M04675g	1.03683	1.71372	2.51561	1.28188	2.34657	-1.04584	1.54958	CAGL0M04675g similar to tr Q12305 Saccharomyces cerevisiae YOR285w, start by similarity [Candida glabrata] Complete CDS. CAGL0M04675g		YOR285w
CAGL0M04763g			-1.04122	1.85379	3.79431	1.49811	3.16894	1.21667	1.60035	CAGL0M04763g similar to tr Q12012 Saccharomyces cerevisiae YOR289w, hypothetical start [Candida glabrata] Complete CDS. CAGL0M04763g		YOR289w
CAGL0M04873g			1.188	1.45557	1.34118	2.10615	1.78427	2.08358	1.72414	CAGL0M04873g highly similar to sp P46784 Saccharomyces cerevisiae YMR230w RPS10B or sp Q08745 Saccharomyces cerevisiae YOR293w RPS10A, start by similarity [Candida glabrata] Complete CDS. CAGL0M04873g	RPS10B	YMR230w	GO:0005840|GO:0030529|GO:0006412|GO:0022627|GO:0003735|GO:0005737	Protein component of the small (40S) ribosomal subunit
CAGL0M05665g			1.00548	1.95672	2.37622	1.3989	2.68887	1.78568	2.17027	CAGL0M05665g similar to sp P01095 Saccharomyces cerevisiae YNL015w PBI2, start by similarity [Candida glabrata] Complete CDS. CAGL0M05665g	PBI2	YNL015w	GO:0006810|GO:0005634|GO:0004867|GO:0000324|GO:0042144|GO:0005737|GO:0030162|GO:0004866|GO:0015031	Cytosolic inhibitor of vacuolar proteinase B, required for efficient vacuole inheritance
CAGL0M05907g			1.73205	1.132	2.05116	1.05591	1.15373	1.13164	1.21441	CAGL0M05907g similar to sp P36023 Saccharomyces cerevisiae YKR064w, hypothetical start [Candida glabrata] Complete CDS. CAGL0M05907g	OAF3	YKR064w	GO:0005634|GO:0003677|GO:0006355|GO:0016563|GO:0005737|GO:0046872|GO:0016481|GO:0006350|GO:0006631|GO:0008270|GO:0005739|GO:0003700|GO:0034201	Zinc cluster protein
CAGL0M05951g			-1.23208	1.49436	1.90972	1.39276	2.17982	1.45182	1.88535	CAGL0M05951g similar to sp P36141 Saccharomyces cerevisiae YKR049c, start by similarity [Candida glabrata] Complete CDS. CAGL0M05951g	FMP46	YKR049c	GO:0005739|GO:0055114|GO:0008150|GO:0016491	Putative redox protein containing a thioredoxin fold
CAGL0M05995g			-1.32181	1.43932	2.85362	1.37921	2.29779	1.29558	1.4606	CAGL0M05995g similar to sp P36139 Saccharomyces cerevisiae YKR046c, hypothetical start [Candida glabrata] Complete CDS. CAGL0M05995g	PET10	YKR046c	GO:0016020|GO:0003674|GO:0005811|GO:0012511|GO:0009060	Protein of unknown function that co-purifies with lipid particles
CAGL0M06347g			-1.10342	-1.93413	-1.72241	-1.91289	-1.8476	-2.47284	-2.62902	CAGL0M06347g similar to sp P38298 Saccharomyces cerevisiae YBR183w YPC1 or sp Q02896 Saccharomyces cerevisiae YPL087w YDC1, hypothetical start [Candida glabrata] Complete CDS. CAGL0M06347g		YBR183w
CAGL0M06523g			1.29208	1.59347	1.42728	2.36256	1.88365	2.25717	1.9177	CAGL0M06523g highly similar to sp Q02753 Saccharomyces cerevisiae YBR191w URP1A or sp Q12672 Saccharomyces cerevisiae YPL079w URP1B [Candida glabrata] Complete CDS. CAGL0M06523g	RPL21A	YBR191w	GO:0005840|GO:0030529|GO:0022625|GO:0006412|GO:0005622|GO:0003735|GO:0005737	Protein component of the large (60S) ribosomal subunit, nearly identical to Rpl21Bp and has similarity to rat L21 ribosomal protein
CAGL0M06567g			-2.33634	-3.08219	-2.22101	-1.87478	-3.02797	-1.4574	-1.76536	CAGL0M06567g highly similar to sp Q12099 Saccharomyces cerevisiae YDR021w FAL1 involved in maturation of 18S rRNA, start by similarity [Candida glabrata] Complete CDS. CAGL0M06567g	FAL1	YDR021w	GO:0005634|GO:0003723|GO:0005524|GO:0004386|GO:0006364|GO:0008026|GO:0003676|GO:0042254|GO:0016787|GO:0004004|GO:0005730|GO:0000166	Nucleolar protein required for maturation of 18S rRNA, member of the eIF4A subfamily of DEAD-box ATP-dependent RNA helicases
CAGL0M06633g			-1.34667	1.65856	2.53	1.38206	2.54967	1.36511	1.88331	CAGL0M06633g some similarities with sp P40502 Saccharomyces cerevisiae YIL087c, hypothetical start [Candida glabrata] Complete CDS. CAGL0M06633g	YIL087C	YIL087c	GO:0003674|GO:0005739|GO:0008150	Putative protein of unknown function
CAGL0M06655g			1.26784	1.14402	1.27673	2.00575	1.92252	2.23042	1.76134	CAGL0M06655g highly similar to sp P02303 Saccharomyces cerevisiae YNL031c HHT2 or sp P02303 Saccharomyces cerevisiae YBR010w HHT1, start by similarity [Candida glabrata] Complete CDS. CAGL0M06655g	HHT2	YNL031c	GO:0006333|GO:0005634|GO:0003677|GO:0006281|GO:0006334|GO:0005694|GO:0006417|GO:0000788|GO:0006412|GO:0006974|GO:0000786	Histone H3, core histone protein required for chromatin assembly, part of heterochromatin-mediated telomeric and HM silencing
CAGL0M06809g			1.25467	-1.30317	-1.75942	-1.56805	-2.02476	-1.53587	-1.47206	CAGL0M06809g similar to sp Q04235 Saccharomyces cerevisiae YML005w, hypothetical start [Candida glabrata] Complete CDS. CAGL0M06809g		YML005w
CAGL0M06831g			1.04369	-1.64101	-2.22984	-1.72681	-2.12429	-1.6377	-1.76496	CAGL0M06831g weakly similar to sp P53968 Saccharomyces cerevisiae YNL027w CRZ1, hypothetical start [Candida glabrata] Complete CDS. CAGL0M06831g	CRZ1	YNL027w	GO:0005634|GO:0003677|GO:0006355|GO:0019722|GO:0005622|GO:0005737|GO:0003676|GO:0046872|GO:0006350|GO:0008270|GO:0003700	Transcription factor that activates transcription of genes involved in stress response
CAGL0M06897g			1.51118	-2.39826	-5.12106	-2.33595	-3.42795	-2.34381	-2.36941	CAGL0M06897g similar to sp P53970 Saccharomyces cerevisiae YNL024c, start by similarity [Candida glabrata] Complete CDS. CAGL0M06897g		YNL024c
CAGL0M07403g			1.77126	-1.38757	-1.83395	-1.85001	-2.07061	-2.27571	-1.84123	CAGL0M07403g similar to tr Q02803 Saccharomyces cerevisiae YPL052w, hypothetical start [Candida glabrata] Complete CDS. CAGL0M07403g	OAZ1	YPL052w	GO:0018193|GO:0005623|GO:0006914|GO:0004857|GO:0030163	Regulator of ornithine decarboxylase (Spe1p), antizyme that binds to Spe1p to regulate ubiquitin-independent degradation
CAGL0M07942g			1.24065	1.64135	1.57949	1.2197	1.73476	1.75639	2.09712	CAGL0M07942g similar to tr Q12209 Saccharomyces cerevisiae YLR047c, hypothetical start [Candida glabrata] Complete CDS. CAGL0M07942g	FRE8	YLR047c	GO:0016020|GO:0009055|GO:0006810|GO:0016722|GO:0005506|GO:0050660|GO:0055114|GO:0006811|GO:0006826|GO:0006875|GO:0016021|GO:0000293|GO:0016491	Protein with sequence similarity to iron/copper reductases, involved in iron homeostasis
CAGL0M07986g			1.02282	1.54771	1.85463	2.01926	1.84825	2.07675	1.61041	CAGL0M07986g highly similar to sp Q02772 Saccharomyces cerevisiae YJR034w involved in assembly of cytochrome oxidase, start by similarity [Candida glabrata] Complete CDS. CAGL0M07986g	PET191	YJR034w	GO:0033617|GO:0003674|GO:0005739|GO:0031305	Protein required for assembly of cytochrome c oxidase
CAGL0M08008g			1.19053	1.51547	2.03991	1.39303	1.69287	1.22831	1.26379	CAGL0M08008g similar to sp P47104 Saccharomyces cerevisiae YJR033c RAV1, start by similarity [Candida glabrata] Complete CDS. CAGL0M08008g	RAV1	YJR033c	GO:0045022|GO:0016020|GO:0042625|GO:0019898|GO:0015075|GO:0015399|GO:0007035|GO:0005737|GO:0003674|GO:0012505|GO:0016817|GO:0015077|GO:0017111|GO:0015078|GO:0015031|GO:0046961|GO:0016887|GO:0006810|GO:0015405|GO:0043254|GO:0019829|GO:0016462|GO:0042623|GO	Subunit of the RAVE complex (Rav1p, Rav2p, Skp1p), which promotes assembly of the V-ATPase holoenzyme
CAGL0M08206g			-1.03346	-1.75576	-2.21771	-2.31413	-2.33669	-2.42963	-2.04505	CAGL0M08206g similar to sp P46992 Saccharomyces cerevisiae YJL171c, hypothetical start [Candida glabrata] Complete CDS. CAGL0M08206g		YJL171c
CAGL0M08228g			-1.49776	1.33015	2.11966	-1.33803	1.18728	-1.20299	1.27229	CAGL0M08228g similar to sp P34239 Saccharomyces cerevisiae YKL176c protein required for regulated transport of nitrogen-regulated permeases, hypothetical start [Candida glabrata] Complete CDS. CAGL0M08228g	LST4	YKL176c	GO:0006810|GO:0008565|GO:0043094|GO:0006417|GO:0016192|GO:0006893|GO:0006886|GO:0006865|GO:0030120|GO:0015031	Protein possibly involved in a post-Golgi secretory pathway
CAGL0M08844g			3.24626	1.41104	2.1322	1.96651	1.79665	1.74044	1.47599	CAGL0M08844g similar to tr Q12504 Saccharomyces cerevisiae YDR257c, start by similarity [Candida glabrata] Complete CDS. CAGL0M08844g	SET7	YDR257c	GO:0003674|GO:0005634|GO:0006399|GO:0008150	Nuclear protein that contains a SET-domain, which have been shown to mediate methyltransferase activity in other proteins
CAGL0M09020g			-1.52613	1.2904	3.04222	-1.12339	2.33322	-1.28643	1.45297	CAGL0M09020g highly similar to sp P33303 Saccharomyces cerevisiae YJR095w succinate-fumarate transporter, start by similarity [Candida glabrata] Complete CDS. CAGL0M09020g	SFC1	YJR095w	GO:0016020|GO:0006810|GO:0005469|GO:0005488|GO:0015741|GO:0016021|GO:0005743|GO:0005739|GO:0005215|GO:0015744	Mitochondrial succinate-fumarate transporter, transports succinate into and fumarate out of the mitochondrion
CAGL0M09229g			-1.00321	1.68852	2.54578	1.52017	1.9917	1.63884	1.75751	CAGL0M09229g similar to sp P47131 Saccharomyces cerevisiae YJR085c, start by similarity [Candida glabrata] Complete CDS. CAGL0M09229g		YJR085c
CAGL0M09669g			1.65813	-2.15603	-4.09606	-2.42689	-3.5877	-3.0532	-3.16389	CAGL0M09669g weakly similar to sp Q03792 Saccharomyces cerevisiae YMR154c calpain-like cysteine protease, hypothetical start [Candida glabrata] Complete CDS. CAGL0M09669g	RIM13	YMR154c	GO:0005575|GO:0004198|GO:0008233|GO:0005622|GO:0016787|GO:0006508|GO:0008234|GO:0016485|GO:0004197|GO:0006914	Calpain-like cysteine protease involved in proteolytic activation of Rim101p in response to alkaline pH
CAGL0M09757g			1.3101	-1.06795	-2.10781	-1.28527	-1.71561	-1.37563	-1.30371	CAGL0M09757g similar to tr Q05881 Saccharomyces cerevisiae YLR287c, hypothetical start [Candida glabrata] Complete CDS. CAGL0M09757g	RPS30A	YLR287c	GO:0005840|GO:0030529|GO:0006412|GO:0005622|GO:0022627|GO:0003735|GO:0005737	Protein component of the small (40S) ribosomal subunit
CAGL0M09911g			1.67092	-1.68853	-2.65802	-1.88284	-2.44825	-1.87744	-1.87563	CAGL0M09911g highly similar to sp Q06063 Saccharomyces cerevisiae YLR405w, hypothetical start [Candida glabrata] Complete CDS. CAGL0M09911g	DUS4	YLR405w	GO:0005575|GO:0008152|GO:0050660|GO:0003824|GO:0055114|GO:0008033|GO:0017150|GO:0006400|GO:0016491	Dihydrouridine synthase, member of a widespread family of conserved proteins including Smm1p, Dus1p, and Dus3p
CAGL0M10395g			1.29614	-2.50187	-3.73582	-2.85227	-3.14107	-2.72738	-2.90626	CAGL0M10395g no similarity, hypothetical start [Candida glabrata] Complete CDS. CAGL0M10395g
CAGL0M10439g			-1.18063	1.75992	2.54974	1.40716	2.08211	1.00286	1.34729	CAGL0M10439g highly similar to sp P32356 Saccharomyces cerevisiae YDR001c NTH1 neutral trehalase or sp P35172 Saccharomyces cerevisiae YBR001c NTH2, hypothetical start [Candida glabrata] Complete CDS. CAGL0M10439g	NTH1	YDR001c	GO:0008152|GO:0004555|GO:0006950|GO:0003824|GO:0005737|GO:0016798|GO:0016787|GO:0005509|GO:0005829|GO:0005993|GO:0005991	Neutral trehalase, degrades trehalose
CAGL0M11000g			-1.32583	2.65116	4.52586	2.08871	6.23308	1.46788	2.13245	CAGL0M11000g similar to sgd S0007525 Saccharomyces cerevisiae YNR034w-a, hypothetical start [Candida glabrata] Complete CDS. CAGL0M11000g		YNR034w-a
CAGL0M11396g			1.12622	-1.10787	-1.29036	-1.24765	-1.52375	-2.00479	-1.69226	CAGL0M11396g similar to sp P13186 Saccharomyces cerevisiae YLR096w KIN2 ser/thr protein kinase, hypothetical start [Candida glabrata] Complete CDS. CAGL0M11396g	KIN2	YLR096w	GO:0005524|GO:0016301|GO:0006468|GO:0046777|GO:0004674|GO:0000166|GO:0004672|GO:0016740|GO:0005886|GO:0006887	Serine/threonine protein kinase involved in regulation of exocytosis
CAGL0M11704g			1.71394	2.0561	1.47677	1.83973	2.24471	1.48515	1.45806	CAGL0M11704g similar to sp P38013 Saccharomyces cerevisiae YLR109w AHP1 Alkyl hydroperoxide reductase, hypothetical start [Candida glabrata] Complete CDS. CAGL0M11704g	AHP1	YLR109w	GO:0055114|GO:0008379|GO:0005737|GO:0051920|GO:0045454|GO:0006979|GO:0016209|GO:0007039|GO:0004601|GO:0010038|GO:0016491	Thiol-specific peroxiredoxin, reduces hydroperoxides to protect against oxidative damage
CAGL0M11902g			1.25164	-2.20066	-6.21764	-2.88607	-3.41433	-3.55656	-2.97565	CAGL0M11902g similar to sp P28003 Saccharomyces cerevisiae YAL034c FUN19, hypothetical start [Candida glabrata] Complete CDS. CAGL0M11902g	FUN19	YAL034c	GO:0005575|GO:0003674|GO:0008150	Non-essential protein of unknown function
CAGL0M12188g			1.06647	1.4597	2.32345	1.16383	1.66303	1.28199	1.27717	CAGL0M12188g similar to sp P39726 Saccharomyces cerevisiae YAL044c GCV3 glycine decarboxylase, subunit H, hypothetical start [Candida glabrata] Complete CDS. CAGL0M12188g	GCV3	YAL044c	GO:0005960|GO:0006546|GO:0006730|GO:0006725|GO:0005739|GO:0031405|GO:0004375	H subunit of the mitochondrial glycine decarboxylase complex, required for the catabolism of glycine to 5,10-methylene-THF
CAGL0M12408g			1.37944	1.79317	1.74486	2.39142	2.68053	3.08999	2.25972	CAGL0M12408g highly similar to sp P40525 Saccharomyces cerevisiae YIL052c RPL34B or sp P87262 Saccharomyces cerevisiae YER056bc RPL34A [Candida glabrata] Complete CDS. CAGL0M12408g	RPL34B	YIL052c	GO:0005840|GO:0030529|GO:0022625|GO:0006412|GO:0005622|GO:0003735|GO:0005737	Protein component of the large (60S) ribosomal subunit, nearly identical to Rpl34Ap and has similarity to rat L34 ribosomal protein
CAGL0M12474g			-1.12658	1.80136	3.08216	1.34003	3.85348	1.24468	2.13316	CAGL0M12474g similar to sp P40523 Saccharomyces cerevisiae YIL055c, hypothetical start [Candida glabrata] Complete CDS. CAGL0M12474g		YIL055c
CAGL0M12551g			-2.51517	-1.01556	1.62264	1.15858	3.31581	-1.2256	1.136	CAGL0M12551g highly similar to sp P40188 Saccharomyces cerevisiae YIL057c, start by similarity [Candida glabrata] Complete CDS. CAGL0M12551g		YIL057c
CAGL0M12793g			-1.61071	1.43033	2.48872	1.29081	2.6869	1.22686	1.61484	CAGL0M12793g some similarities with sp P40052 Saccharomyces cerevisiae YER079w, start by similarity [Candida glabrata] Complete CDS. CAGL0M12793g		YER079w
CAGL0M13101g			1.08596	1.67746	2.51364	1.56039	2.2055	1.33718	1.76634	CAGL0M13101g similar to sp P35735 Saccharomyces cerevisiae YKL051w, hypothetical start [Candida glabrata] Complete CDS. CAGL0M13101g	SFK1	YKL051w	GO:0048017|GO:0016020|GO:0042493|GO:0030036|GO:0003674|GO:0007033|GO:0016021|GO:0005886	Plasma membrane protein that may act together with or upstream of Stt4p to generate normal levels of the essential phospholipid PI4P, at least partially mediates proper localization of Stt4p to the plasma membrane
CAGL0M13255g			-1.05208	1.76022	2.52969	1.68979	2.50427	1.65349	2.03461	CAGL0M13255g similar to sp P35723 Saccharomyces cerevisiae YKL065c YET1 Yeast endoplasmic reticulum, start by similarity [Candida glabrata] Complete CDS. CAGL0M13255g		YKL065c
CAGL0M13497g			-1.01678	1.30671	2.06877	1.16768	1.35925	1.17394	1.4142	CAGL0M13497g similar to sp Q03266 Saccharomyces cerevisiae YMR289w, hypothetical start [Candida glabrata] Complete CDS. CAGL0M13497g	ABZ2	YMR289w	GO:0018193|GO:0016829|GO:0008696|GO:0008152|GO:0046656|GO:0003824|GO:0005737	Aminodeoxychorismate lyase (4-amino-4-deoxychorismate lyase), catalyzes the third step in para-aminobenzoic acid biosynthesis
CAGL0M13651g			-1.09679	1.73467	3.30499	1.17681	2.28546	1.14175	1.66358	CAGL0M13651g similar to sp P00729 Saccharomyces cerevisiae YMR297w PRC1 carboxypeptidase Y, hypothetical start [Candida glabrata] Complete CDS. CAGL0M13651g	PRC1	YMR297w	GO:0004180|GO:0005783|GO:0008233|GO:0000324|GO:0005737|GO:0005773|GO:0016787|GO:0007039|GO:0004185|GO:0006508|GO:0000328|GO:0046938|GO:0016756	Vacuolar carboxypeptidase Y (proteinase C), broad-specificity C-terminal exopeptidase involved in non-specific protein degradation in the vacuole
CAGL0M13937g			1.13357	1.88627	1.73562	2.25041	2.49421	1.96605	2.03297	CAGL0M13937g similar to sp P41818 Saccharomyces cerevisiae YMR311c GLC8, start by similarity [Candida glabrata] Complete CDS. CAGL0M13937g	GLC8	YMR311c	GO:0005978|GO:0005977|GO:0005634|GO:0007059|GO:0005975|GO:0008047|GO:0005737	Regulatory subunit of protein phosphatase 1 (Glc7p), involved in glycogen metabolism and chromosome segregation
CAGL0M14025g			-1.03555	1.57674	1.67865	1.55169	2.10193	1.51085	1.55888	CAGL0M14025g highly similar to sp Q04869 Saccharomyces cerevisiae YMR315w, start by similarity [Candida glabrata] Complete CDS. CAGL0M14025g		YMR315w
CAGL0M14047g	CAGL0M14047g		-1.05743	-1.07689	-2.06186	-2.23931	-1.7318	-2.19768	-1.42999	CAGL0M14047g highly similar to sp Q04894 Saccharomyces cerevisiae YMR318c or sp P25377 Saccharomyces cerevisiae YCR105w, hypothetical start [Candida glabrata] Complete CDS. CAGL0M14047g	ADH6	YMR318c	GO:0033833|GO:0033859|GO:0055114|GO:0006066|GO:0045454|GO:0006081|GO:0008270|GO:0016491|GO:0008152|GO:0003824|GO:0005488|GO:0005625|GO:0006417|GO:0008106|GO:0033845|GO:0043094|GO:0046872|GO:0043284|GO:0006412	NADPH-dependent medium chain alcohol dehydrogenase with broad substrate specificity

## Sheet: color code
Color code
upregulated
upregulated ≥ 1.5-fold, < 2-fold
upregulated ≥ 2-fold
up- or downregulated depending on the PDR1 GOF mutation
downregulated ≥ 2-fold
downregulated ≥ 1.5-fold, < 2-fold
downreglated < 1.5-fold
