# Supplementary material for: Contribution of CgPDR1-Regulated Genes in Enhanced Virulence of Azole-Resistant Candida glabrata
Source: PLoS One. 2011 Mar 9;6(3):e17589. doi: 10.1371/journal.pone.0017589 (PMC3052359; doi:10.1371/journal.pone.0017589)
Supplement: File S2 — List of genes regulated by CgPDR1 in C. glabrata . (XLSX) [file pone.0017589.s006.xlsx]

## Sheet: SFY92_vs_SFY114
accessions	Fold change SFY92 vs SFY114	description	Sc common name	Sc homolog SGD	Gene Ontology	Biological Process	Position 1	PDRE-1	Position 2	PDRE-2	Position 3	PDRE-3	Position 4	PDRE-4
CAGL0A00451g	-9260.61	CAGL0A00451g similar to sp P12383 Saccharomyces cerevisiae YGL013c PDR1 transcription factor, hypothetical start [Candida glabrata] Complete CDS. CAGL0A00451g	PDR1	YGL013c	GO:0042493|GO:0005634|GO:0003677|GO:0006355|GO:0016563|GO:0000122|GO:0003704|GO:0046872|GO:0045944|GO:0006350|GO:0008270|GO:0016564|GO:0003700	Zinc cluster protein that is a master regulator involved in recruiting other zinc cluster proteins to pleiotropic drug response elements (PDREs) to fine tune the regulation of multidrug resistance genes	-701 to -694	TCCACGGA	-557 to -550	TCCGTGGA	-701 to -694	TCCGTGGA	-557 to -550	TCCACGGA
CAGL0M09735g	2.41102	CAGL0M09735g similar to sp Q02574 Saccharomyces cerevisiae YLR288c G2-specific checkpoint protein, start by similarity [Candida glabrata] Complete CDS. CAGL0M09735g	MEC3	YLR288c	GO:0000722|GO:0005634|GO:0003677|GO:0006281|GO:0000077|GO:0030896|GO:0006348|GO:0006259|GO:0007049|GO:0006974|GO:0006310	DNA damage and meiotic pachytene checkpoint protein	-162 to -155	TCCACGGA	-110 to -103	TCCGTGGA	-162 to -155	TCCGTGGA	-110 to -103	TCCACGGA
CAGL0M02629g	2.26773	CAGL0M02629g some similarities with tr Q03020 Saccharomyces cerevisiae YPL135w ISU1 or tr Q12056 Saccharomyces cerevisiae YOR226c ISU2, hypothetical start [Candida glabrata] Complete CDS. CAGL0M02629g	ISU1	YPL135w	GO:0006879|GO:0005759|GO:0051537|GO:0005506|GO:0051536|GO:0016226|GO:0046872|GO:0005739|GO:0008198	Conserved protein of the mitochondrial matrix, performs a scaffolding function during assembly of iron-sulfur clusters, interacts physically and functionally with yeast frataxin (Yfh1p)	-89 to -82	TCCACGCA	-77 to -70	TCCACGCA	-65 to -58	TCCACGCA
CAGL0D00946g	5.10265	CAGL0D00946g similar to tr Q0670 Saccharomyces cerevisiae YLR380w CSR1, hypothetical start [Candida glabrata] Complete CDS. CAGL0D00946g		LR380w			-239 to -232	TCCACGGA	-239 to -232	TCCGTGGA
CAGL0L09361g	3.63102	CAGL0L09361g no similarity, hypothetical start [Candida glabrata] Complete CDS. CAGL0L09361g					-266 to -259	TCCATGGG	-182 to -175	TCCGTGCG
CAGL0J09240g	-2.5024	CAGL0J09240g highly similar to sp Q12122 Saccharomyces cerevisiae YDL131w LYS21 or sp P48570 Saccharomyces cerevisiae YDL182w LYS20, start by similarity [Candida glabrata] Complete CDS. CAGL0J09240g	LYS21	YDL131w	GO:0008652|GO:0005634|GO:0008152|GO:0009085|GO:0046912|GO:0003824|GO:0043094|GO:0006417|GO:0019752|GO:0004410|GO:0005739|GO:0016740|GO:0019878	Homocitrate synthase isozyme, catalyzes the condensation of acetyl-CoA and alpha-ketoglutarate to form homocitrate, which is the first step in the lysine biosynthesis pathway	-798 to -791	TCCGTGGG
CAGL0J10494g	2.58487	CAGL0J10494g similar to sp P49435 Saccharomyces cerevisiae YML022w APT1 adenine phosphoribosyltransferase or sp P36973 Saccharomyces cerevisiae YDR441c APT2, hypothetical start [Candida glabrata] Complete CDS. CAGL0J10494g	APT1	YML022w	GO:0000287|GO:0005634|GO:0009116|GO:0006166|GO:0005737|GO:0006167|GO:0046872|GO:0003999|GO:0016757|GO:0006168|GO:0016740	Adenine phosphoribosyltransferase, catalyzes the formation of AMP from adenine and 5-phosphoribosylpyrophosphate	-794 to -787	TCCGTGCA
CAGL0G09064g	-2.32152	CAGL0G09064g some similarities with sp Q08956 Saccharomyces cerevisiae YPL201c, hypothetical start [Candida glabrata] Complete CDS. CAGL0G09064g		YPL201c			-739 to -732	TCCGTGCG
CAGL0L10142g	-4.55018	CAGL0L10142g similar to tr Q08417 Saccharomyces cerevisiae YOR049c, start by similarity [Candida glabrata] Complete CDS. CAGL0L10142g	RSB1	YOR049c	GO:0016020|GO:0006810|GO:0005783|GO:0015908|GO:0006869|GO:0006950|GO:0009636|GO:0045332|GO:0007039|GO:0006112|GO:0016021|GO:0004012|GO:0005886	Suppressor of sphingoid long chain base (LCB) sensitivity of an LCB-lyase mutation	-639 to -632	TCCGTGCA
CAGL0K00913g	2.42251	CAGL0K00913g highly similar to sp P07245 Saccharomyces cerevisiae YGR204w C1-tetrahydrofolate synthase, start by similarity [Candida glabrata] Complete CDS. CAGL0K00913g	ADE3	YGR204w	GO:0008652|GO:0005524|GO:0009113|GO:0055114|GO:0005737|GO:0016874|GO:0009396|GO:0004488|GO:0016787|GO:0000105|GO:0000166|GO:0016491|GO:0009086|GO:0005634|GO:0004477|GO:0008152|GO:0006730|GO:0003824|GO:0005488|GO:0006164|GO:0006760|GO:0004329	Cytoplasmic trifunctional enzyme C1-tetrahydrofolate synthase, involved in single carbon metabolism and required for biosynthesis of purines, thymidylate, methionine, and histidine	-627 to -620	TCCATGCG
CAGL0J03212g	-3.26467	CAGL0J03212g highly similar to sp P40047 Saccharomyces cerevisiae YER073w ALD5 or sp P46367 Saccharomyces cerevisiae YOR374w ALD4, start by similarity [Candida glabrata] Complete CDS. CAGL0J03212g	ALD5	YER073w	GO:0005759|GO:0042254|GO:0019413|GO:0008152|GO:0033721|GO:0005739|GO:0055114|GO:0016491|GO:0004030|GO:0004029	Mitochondrial aldehyde dehydrogenase, involved in regulation or biosynthesis of electron transport chain components and acetate formation	-616 to -609	TCCGCGCA
CAGL0E06644g	2.08017	CAGL0E06644g tr Q9Y7E9 Candida glabrata Flo1p-related lectin, identified start [Candida glabrata] Complete CDS. CAGL0E06644g		lated l			-571 to -564	TCCACGCA
CAGL0L10912g	-4.23615	CAGL0L10912g similar to tr Q12256 Saccharomyces cerevisiae YOR273c, hypothetical start [Candida glabrata] Complete CDS. CAGL0L10912g		YOR273c			-555 to -548	TCCGTGCA
CAGL0D02662g	-3.118	CAGL0D02662g highly similar to sp P23585 Saccharomyces cerevisiae YMR011w HXT2 high-affinity hexose transporter or sp P43581 Saccharomyces cerevisiae YFL011w HXT10 or sp P39003 Saccharomyces cerevisiae YDR343c HXT6, start by similarity [Candida glabrata]	HXT2	YMR011w	GO:0016020|GO:0005355|GO:0005353|GO:0016021|GO:0005624|GO:0005886|GO:0022891|GO:0006810|GO:0055085|GO:0015578|GO:0005351|GO:0008645|GO:0008643|GO:0043284|GO:0006412|GO:0015146|GO:0005215	High-affinity glucose transporter of the major facilitator superfamily, expression is induced by low levels of glucose and repressed by high levels of glucose	-522 to -515	TCCATGCA
CAGL0G01474g	2.78292	CAGL0G01474g similar to sp P53958 Saccharomyces cerevisiae YNL042w BOP3, hypothetical start [Candida glabrata] Complete CDS. CAGL0G01474g	BOP3	YNL042w	GO:0003674|GO:0005634|GO:0046689|GO:0005737	Protein of unknown function, potential Cdc28p substrate	-510 to -503	TCCATGCA
CAGL0B01573g	3.38118	CAGL0B01573g highly similar to tr Q03920 Saccharomyces cerevisiae YDR140w, start by similarity [Candida glabrata] Complete CDS. CAGL0B01573g	MTQ2	YDR140w	GO:0018193|GO:0008757|GO:0005634|GO:0008168|GO:0008276|GO:0005737|GO:0003676|GO:0018364|GO:0016740|GO:0032259	S-adenosylmethionine-dependent methyltransferase of the seven beta-strand family	-501 to -494	TCCACGGG
CAGL0J06402g	-7.98489	CAGL0J06402g highly similar to sp Q12122 Saccharomyces cerevisiae YDL131w LYS21 or sp P48570 Saccharomyces cerevisiae YDL182w LYS20, hypothetical start [Candida glabrata] Complete CDS. CAGL0J06402g	LYS21	YDL131w	GO:0008652|GO:0005634|GO:0008152|GO:0009085|GO:0046912|GO:0003824|GO:0043094|GO:0006417|GO:0019752|GO:0004410|GO:0005739|GO:0016740|GO:0019878	Homocitrate synthase isozyme, catalyzes the condensation of acetyl-CoA and alpha-ketoglutarate to form homocitrate, which is the first step in the lysine biosynthesis pathway	-496 to -489	TCCGCGCA
CAGL0H02255g	2.10392	CAGL0H02255g similar to sp Q03516 Saccharomyces cerevisiae YMR266w, hypothetical start [Candida glabrata] Complete CDS. CAGL0H02255g	RSN1	YMR266w	GO:0016072|GO:0016020|GO:0003674|GO:0042254|GO:0006399|GO:0016021|GO:0009451|GO:0006893	Membrane protein of unknown function	-456 to -449	TCCGTGCA
CAGL0H02475g	3.70079	CAGL0H02475g weakly similar to sp P08468 Saccharomyces cerevisiae YMR257c PET111 required for translation of COX2 mRNA, hypothetical start [Candida glabrata] Complete CDS. CAGL0H02475g	PET111	YMR257c	GO:0005759|GO:0045182|GO:0006412|GO:0005743|GO:0005739|GO:0006417	Mitochondrial translational activator specific for the COX2 mRNA	-435 to -428	TCCGCGCG
CAGL0A04279g	2.06198	CAGL0A04279g similar to sp P34220 Saccharomyces cerevisiae YBL055c, hypothetical start [Candida glabrata] Complete CDS. CAGL0A04279g		YBL055c			-339 to -332	TCCGCGGG
CAGL0L08294g	3.96135	CAGL0L08294g similar to sp P38928 Saccharomyces cerevisiae YIL140w SRO4 required for axial pattern of budding, start by similarity [Candida glabrata] Complete CDS. CAGL0L08294g	AXL2	YIL140w	GO:0016020|GO:0000902|GO:0000003|GO:0005935|GO:0007120|GO:0003674|GO:0043284|GO:0005887|GO:0051301|GO:0005509|GO:0016021|GO:0000282|GO:0005940|GO:0005886	Integral plasma membrane protein required for axial budding in haploid cells, localizes to the incipient bud site and bud neck	-310 to -303	TCCATGCA
CAGL0G09603g	-4.07753	CAGL0G09603g weakly similar to tr Q08560 Saccharomyces cerevisiae YOR186w, hypothetical start [Candida glabrata] Complete CDS. CAGL0G09603g		YOR186w			-256 to -249	TCCATGGG
CAGL0G01166g	-2.25273	CAGL0G01166g highly similar to tr Q06143 Saccharomyces cerevisiae YLR348c DIC1, hypothetical start [Candida glabrata] Complete CDS. CAGL0G01166g	DIC1	YLR348c	GO:0016020|GO:0006810|GO:0005740|GO:0005310|GO:0005488|GO:0006835|GO:0006817|GO:0006807|GO:0016021|GO:0005743|GO:0005739|GO:0015297|GO:0051186|GO:0006519	Mitochondrial dicarboxylate carrier, integral membrane protein, catalyzes a dicarboxylate-phosphate exchange across the inner mitochondrial membrane, transports cytoplasmic dicarboxylates into the mitochondrial matrix	-250 to -243	TCCGCGGG
CAGL0K05665g	2.15477	CAGL0K05665g highly similar to sp P38716 Saccharomyces cerevisiae YHR112c, start by similarity [Candida glabrata] Complete CDS. CAGL0K05665g		YHR112c			-246 to -239	TCCGCGGG
CAGL0J11814g	2.1686	CAGL0J11814g similar to sp Q03433 Saccharomyces cerevisiae YML041c, hypothetical start [Candida glabrata] Complete CDS. CAGL0J11814g		YML041c			-156 to -149	TCCGTGCG
CAGL0A00473g	255.963	CAGL0A00473g similar to sp P25339 Saccharomyces cerevisiae YGL014w, hypothetical start [Candida glabrata] Complete CDS. CAGL0A00473g	PUF4	YGL014w	GO:0003729|GO:0003723|GO:0006355|GO:0000288|GO:0006417|GO:0005737|GO:0005488|GO:0006402|GO:0042254|GO:0006350|GO:0008104|GO:0001308	Member of the PUF protein family, which is defined by the presence of Pumilio homology domains that confer RNA binding activity
CAGL0F08085g	-9.0096	CAGL0F08085g highly similar to sp P53311 Saccharomyces cerevisiae YGR243w or sp P38857 Saccharomyces cerevisiae YHR162w, hypothetical start [Candida glabrata] Complete CDS. CAGL0F08085g	YGR243W	YGR243w	GO:0003674|GO:0005739|GO:0008150	Putative protein of unknown function
CAGL0M12815g	10.4694	CAGL0M12815g weakly similar to sp P40511 Saccharomyces cerevisiae YIL073c SPO22, hypothetical start [Candida glabrata] Complete CDS. CAGL0M12815g	SPO22	YIL073c	GO:0007130|GO:0007129|GO:0003674|GO:0000228|GO:0030435|GO:0007126	Meiosis-specific protein essential for chromosome synapsis, involved in completion of nuclear divisions during meiosis
CAGL0D06512g	7.83969	CAGL0D06512g some similarities with sp P04821 Saccharomyces cerevisiae YLR310c CDC25 or sp P14771 Saccharomyces cerevisiae YLL016w SDC25, hypothetical start [Candida glabrata] Complete CDS. CAGL0D06512g	CDC25	YLR310c	GO:0016020|GO:0007089|GO:0005622|GO:0005085|GO:0005737|GO:0007067|GO:0001302|GO:0005088|GO:0051301|GO:0007264|GO:0016021|GO:0051726|GO:0051056|GO:0005886|GO:0007049|GO:0007265	Membrane bound guanine nucleotide exchange factor (GEF or GDP-release factor)
CAGL0A00803g	7.22607	CAGL0A00803g similar to sp P34111 Saccharomyces cerevisiae YAL001c TFC3, hypothetical start [Candida glabrata] Complete CDS. CAGL0A00803g	TFC3	YAL001c	GO:0005634|GO:0003677|GO:0006355|GO:0000127|GO:0003709|GO:0006352|GO:0006350|GO:0006384|GO:0005739|GO:0006383	Largest of six subunits of the RNA polymerase III transcription initiation factor complex (TFIIIC)
CAGL0J08888g	6.39525	CAGL0J08888g similar to sp P53378 Saccharomyces cerevisiae YLR212c TUB4 gamma tubulin, start by similarity [Candida glabrata] Complete CDS. CAGL0J08888g		YLR212c
CAGL0M07832g	6.12108	CAGL0M07832g some similarities with sp P21651 Saccharomyces cerevisiae YJR021c meiotic recombination protein [Candida glabrata] Complete CDS. CAGL0M07832g	REC107	YJR021c	GO:0003674|GO:0005634|GO:0007131|GO:0007126|GO:0000794|GO:0006310	Protein involved in early stages of meiotic recombination
CAGL0G07733g	5.88818	CAGL0G07733g highly similar to sp P36113 Saccharomyces cerevisiae YKR017c, hypothetical start [Candida glabrata] Complete CDS. CAGL0G07733g		YKR017c
CAGL0F08261g	-7.88811	CAGL0F08261g highly similar to sp P00924 Saccharomyces cerevisiae YGR254w ENO1 enolase I or sp P00925 Saccharomyces cerevisiae YHR174w ENO2 enolase II, start by similarity [Candida glabrata] Complete CDS. CAGL0F08261g	ENO1	YGR254w	GO:0000287|GO:0004634|GO:0000324|GO:0006094|GO:0006096|GO:0005737|GO:0046872|GO:0016829|GO:0043284|GO:0000015|GO:0005739|GO:0032889	Enolase I, a phosphopyruvate hydratase that catalyzes the conversion of 2-phosphoglycerate to phosphoenolpyruvate during glycolysis and the reverse reaction during gluconeogenesis
CAGL0F03971g	5.65378	CAGL0F03971g weakly similar to sp Q03661 Saccharomyces cerevisiae YMR219w ESC1 Establishes Silent Chromatin, hypothetical start [Candida glabrata] Complete CDS. CAGL0F03971g	ESC1	YMR219w	GO:0003674|GO:0005634|GO:0006355|GO:0006350|GO:0006348	Protein localized to the nuclear periphery, involved in telomeric silencing
CAGL0J06556g	5.32446	CAGL0J06556g weakly similar to sp Q01846 Saccharomyces cerevisiae YML104c MDM1 intermediate filament protein, hypothetical start [Candida glabrata] Complete CDS. CAGL0J06556g	MDM1	YML104c	GO:0007154|GO:0032266|GO:0005882|GO:0005200|GO:0005737|GO:0035091|GO:0007005|GO:0000001|GO:0007097	Intermediate filament protein, required for nuclear and mitochondrial transmission to daughter buds
CAGL0E04554g	-7.67192	CAGL0E04554g no similarity, hypothetical start [Candida glabrata] Complete CDS. CAGL0E04554g
CAGL0L10252g	5.27974	CAGL0L10252g similar to sp P50275 Saccharomyces cerevisiae YOR058c ASE1 microtubule-associated protein, start by similarity [Candida glabrata] Complete CDS. CAGL0L10252g	ASE1	YOR058c	GO:0043148|GO:0051233|GO:0005874|GO:0007109|GO:0008017|GO:0051248|GO:0000092|GO:0005880|GO:0000022|GO:0005819|GO:0051255|GO:0001578	Mitotic spindle midzone localized microtubule-associated protein (MAP) family member
CAGL0H10076g	-5.52581	CAGL0H10076g similar to sp P38079 Saccharomyces cerevisiae YBR054w YRO2, start by similarity [Candida glabrata] Complete CDS. CAGL0H10076g		YBR054w
CAGL0K07205g	-4.86899	CAGL0K07205g weakly similar to KLLA0B00495g Kluyveromyces lactis, hypothetical start [Candida glabrata] Complete CDS. CAGL0K07205g
CAGL0D03256g	5.2012	CAGL0D03256g similar to tr Q07950 Saccharomyces cerevisiae YLR020c or tr Q07804 Saccharomyces cerevisiae YLL012w, start by similarity [Candida glabrata] Complete CDS. CAGL0D03256g		YLR020c
CAGL0H04873g	-4.13772	CAGL0H04873g some similarities with tr Q05937 Saccharomyces cerevisiae YLR375w STP3 or tr Q07351 Saccharomyces cerevisiae YDL048c STP4, hypothetical start [Candida glabrata] Complete CDS. CAGL0H04873g	STP3	YLR375w	GO:0003674|GO:0046872|GO:0005634|GO:0008270|GO:0005622|GO:0008150|GO:0003676	Zinc-finger protein of unknown function, possibly involved in pre-tRNA splicing and in uptake of branched-chain amino acids
CAGL0J08316g	5.18953	CAGL0J08316g highly similar to sp P08465 Saccharomyces cerevisiae YNL277w MET2 homoserine O-acetyltransferase, hypothetical start [Candida glabrata] Complete CDS. CAGL0J08316g	MET2	YNL277w	GO:0009092|GO:0008415|GO:0004414|GO:0008652|GO:0016413|GO:0016740|GO:0005737|GO:0009086	L-homoserine-O-acetyltransferase, catalyzes the conversion of homoserine to O-acetyl homoserine which is the first step of the methionine biosynthetic pathway
CAGL0A03740g	-4.0976	CAGL0A03740g highly similar to sp P13711 Saccharomyces cerevisiae YGL205w POX1, start by similarity [Candida glabrata] Complete CDS. CAGL0A03740g	POX1	YGL205w	GO:0016627|GO:0009055|GO:0008152|GO:0050660|GO:0005782|GO:0005777|GO:0055114|GO:0006635|GO:0003997|GO:0006631|GO:0003995|GO:0016491|GO:0006629	Fatty-acyl coenzyme A oxidase, involved in the fatty acid beta-oxidation pathway
CAGL0I02134g	-4.00084	CAGL0I02134g weakly similar to sp P38855 Saccharomyces cerevisiae YHR160c PEX18 peroxin, start by similarity [Candida glabrata] Complete CDS. CAGL0I02134g	PEX18	YHR160c	GO:0016020|GO:0005515|GO:0005829|GO:0016558|GO:0005777|GO:0005737|GO:0005778	Peroxin required for targeting of peroxisomal matrix proteins containing PTS2
CAGL0E01705g	-3.92051	CAGL0E01705g similar to sp P22133 Saccharomyces cerevisiae YOL126c MDH2, hypothetical start [Candida glabrata] Complete CDS. CAGL0E01705g	MDH2	YOL126c	GO:0006096|GO:0055114|GO:0005737|GO:0006099|GO:0005829|GO:0005975|GO:0016491|GO:0016616|GO:0008152|GO:0006094|GO:0003824|GO:0044262|GO:0005488|GO:0006108|GO:0016615|GO:0030060	Cytoplasmic malate dehydrogenase, one of three isozymes that catalyze interconversion of malate and oxaloacetate
CAGL0D01270g	5.07147	CAGL0D01270g some similarities with sp P41902 Saccharomyces cerevisiae YOR031w CRS5, hypothetical start [Candida glabrata] Complete CDS. CAGL0D01270g	CRS5	YOR031w	GO:0046872|GO:0005507|GO:0010038|GO:0005737	Copper-binding metallothionein, required for wild-type copper resistance
CAGL0H08602g	4.79702	CAGL0H08602g similar to sp P08425 Saccharomyces cerevisiae YPR047w MSF1, hypothetical start [Candida glabrata] Complete CDS. CAGL0H08602g	MSF1	YPR047w	GO:0005759|GO:0000287|GO:0006432|GO:0005524|GO:0000049|GO:0005737|GO:0016874|GO:0008033|GO:0004826|GO:0006418|GO:0000166|GO:0006412|GO:0004812|GO:0005739	Mitochondrial phenylalanyl-tRNA synthetase alpha subunit, active as a monomer, unlike the cytoplasmic subunit which is active as a dimer complexed to a beta subunit dimer
CAGL0I00286g	-3.89846	CAGL0I00286g highly similar to sp P23585 Saccharomyces cerevisiae YMR011w HXT2 or sp P39003 Saccharomyces cerevisiae YDR343c HXT6 or sp P39004 Saccharomyces cerevisiae YDR342c HXT7, hypothetical start [Candida glabrata] Complete CDS. CAGL0I00286g	HXT2	YMR011w	GO:0016020|GO:0005355|GO:0005353|GO:0016021|GO:0005624|GO:0005886|GO:0022891|GO:0006810|GO:0055085|GO:0015578|GO:0005351|GO:0008645|GO:0008643|GO:0043284|GO:0006412|GO:0015146|GO:0005215	High-affinity glucose transporter of the major facilitator superfamily, expression is induced by low levels of glucose and repressed by high levels of glucose
CAGL0J02508g	-3.89831	CAGL0J02508g some similarities withCA1576 CaHYR1 Candida albicans CaHYR1 and DEHA-IPF10153.1 Debaryomyces hansenii, hypothetical start [Candida glabrata] Complete CDS. CAGL0J02508g		nd DEHA
CAGL0I07029g	4.73643	CAGL0I07029g similar to sp P53086 Saccharomyces cerevisiae YGL216w KIP3 kinesin-related protein required for nuclear migration, start by similarity [Candida glabrata] Complete CDS. CAGL0I07029g	KIP3	YGL216w	GO:0030472|GO:0000132|GO:0007018|GO:0005874|GO:0005524|GO:0051228|GO:0005881|GO:0003774|GO:0030473|GO:0007019|GO:0051248|GO:0005880|GO:0005875|GO:0000166|GO:0003777|GO:0005871	Kinesin-related motor protein involved in mitotic spindle positioning
CAGL0I08151g	4.71154	CAGL0I08151g highly similar to KLLA0D01243g Kluyveromyces lactis and DEHA0E07447g Debaryomyces hansenii and YALI0E33297g Yarrowia lipolytica and CA2891 CaIFS4 Candida albicans, hypothetical start [Candida glabrata] Complete CDS. CAGL0I08151g		tical s
CAGL0J05830g	-3.63307	CAGL0J05830g some similarities with sp P53907 Saccharomyces cerevisiae YNL144c or sp P38835 Saccharomyces cerevisiae YHR131c, hypothetical start [Candida glabrata] Complete CDS. CAGL0J05830g		YNL144c
CAGL0E05654g	-3.51676	CAGL0E05654g similar to tr Q08959 Saccharomyces cerevisiae YPL206c, start by similarity [Candida glabrata] Complete CDS. CAGL0E05654g	PGC1	YPL206c	GO:0016020|GO:0005783|GO:0034478|GO:0046475|GO:0008889|GO:0034479|GO:0006071|GO:0016787|GO:0016021|GO:0005739|GO:0005789	Phosphatidyl Glycerol phospholipase C
CAGL0I00198g	4.6861	CAGL0I00198g no similarity, hypothetical start [Candida glabrata] Complete CDS. CAGL0I00198g
CAGL0I05610g	-3.50381	CAGL0I05610g some similarities with sp P53719 Saccharomyces cerevisiae YNR014w, hypothetical start [Candida glabrata] Complete CDS. CAGL0I05610g		YNR014w
CAGL0C03740g	-3.41957	CAGL0C03740g weakly similar to sp P40002 Saccharomyces cerevisiae YEL007w TOS9 or sp P38867 Saccharomyces cerevisiae YHR177w, hypothetical start [Candida glabrata] Complete CDS. CAGL0C03740g		YEL007w
CAGL0B02838g	4.65869	CAGL0B02838g highly similar to sp P50276 Saccharomyces cerevisiae YGR055w MUP1, hypothetical start [Candida glabrata] Complete CDS. CAGL0B02838g	MUP1	YGR055w	GO:0016020|GO:0006810|GO:0000101|GO:0006865|GO:0005887|GO:0000102|GO:0016021|GO:0015171	High affinity methionine permease, integral membrane protein with 13 putative membrane-spanning regions
CAGL0D00924g	4.47759	CAGL0D00924g similar to sp P25386 Saccharomyces cerevisiae YDL058w USO1 intracellular protein transport protein, start by similarity [Candida glabrata] Complete CDS. CAGL0D00924g		YDL058w
CAGL0M05753g	4.29606	CAGL0M05753g similar to sp P53166 Saccharomyces cerevisiae YGL064c, hypothetical start [Candida glabrata] Complete CDS. CAGL0M05753g	MRH4	YGL064c	GO:0003723|GO:0005524|GO:0003724|GO:0004386|GO:0008026|GO:0003676|GO:0042254|GO:0016787|GO:0000166|GO:0009451|GO:0005739	Mitochondrial ATP-dependent RNA helicase of the DEAD-box family, plays an essential role in mitochondrial function
CAGL0D00638g	4.29419	CAGL0D00638g similar to tr Q07457 Saccharomyces cerevisiae YDL074c BRE1, hypothetical start [Candida glabrata] Complete CDS. CAGL0D00638g	BRE1	YDL074c	GO:0016571|GO:0042493|GO:0005634|GO:0006513|GO:0005694|GO:0006348|GO:0016874|GO:0004842|GO:0046872|GO:0016574|GO:0008270|GO:0010526|GO:0016568	E3 ubiquitin ligase for Rad6p, required for the ubiquitination of histone H2B, recruitment of Rad6p to promoter chromatin and subsequent methylation of histone H3 (on K4 and K79), contains RING finger domain
CAGL0L02101g	4.15692	CAGL0L02101g similar to sp P38356 Saccharomyces cerevisiae YBR290w BSD2 metal homeostasis protein, hypothetical start [Candida glabrata] Complete CDS. CAGL0L02101g	BSD2	YBR290w	GO:0016020|GO:0005783|GO:0000329|GO:0006623|GO:0006511|GO:0005515|GO:0016021|GO:0030001	Heavy metal ion homeostasis protein, facilitates trafficking of Smf1p and Smf2p metal transporters to the vacuole where they are degraded, controls metal ion transport, prevents metal hyperaccumulation, functions in copper detoxification
CAGL0G02849g	-3.34607	CAGL0G02849g similar to tr Q08926 Saccharomyces cerevisiae YPL186c, start by similarity [Candida glabrata] Complete CDS. CAGL0G02849g		YPL186c
CAGL0I02112g	4.09434	CAGL0I02112g weakly similar to sp P38854 Saccharomyces cerevisiae YHR159w, start by similarity [Candida glabrata] Complete CDS. CAGL0I02112g		YHR159w
CAGL0D03894g	-3.31818	CAGL0D03894g similar to sp P32264 Saccharomyces cerevisiae YDR300c PRO1 or sp P38690 Saccharomyces cerevisiae YHR033w, hypothetical start [Candida glabrata] Complete CDS. CAGL0D03894g	PRO1	YDR300c	GO:0006561|GO:0008652|GO:0003723|GO:0016301|GO:0005737|GO:0042254|GO:0004349|GO:0016740	Gamma-glutamyl kinase, catalyzes the first step in proline biosynthesis
CAGL0H03025g	3.94519	CAGL0H03025g similar to sp P53010 Saccharomyces cerevisiae YGL094c PAN2 component of PAB1P-stimulated poly(A) ribonuclease, start by similarity [Candida glabrata] Complete CDS. CAGL0H03025g	PAN2	YGL094c	GO:0006397|GO:0004535|GO:0005622|GO:0031251|GO:0031124|GO:0004221|GO:0006417|GO:0005737|GO:0004518|GO:0003676|GO:0008408|GO:0004527|GO:0016787|GO:0006511|GO:0006301	Essential subunit of the Pan2p-Pan3p poly(A)-ribonuclease complex, which acts to control poly(A) tail length and regulate the stoichiometry and activity of postreplication repair complexes
CAGL0J04862g	3.90238	CAGL0J04862g weakly similar to sp P47050 Saccharomyces cerevisiae YJL047c RTT101, hypothetical start [Candida glabrata] Complete CDS. CAGL0J04862g	RTT101	YJL047c	GO:0005634|GO:0031625|GO:0005737|GO:0031461|GO:0007088|GO:0004842|GO:0005515|GO:0006511|GO:0006914|GO:0010526	Cullin subunit of a Roc1p-dependent E3 ubiquitin ligase complex
CAGL0H02519g	-3.12881	CAGL0H02519g similar to sp Q04835 Saccharomyces cerevisiae YMR253c or tr Q08980 Saccharomyces cerevisiae YPL264c, hypothetical start [Candida glabrata] Complete CDS. CAGL0H02519g		YMR253c
CAGL0A04235g	3.80433	CAGL0A04235g similar to sp P34218 Saccharomyces cerevisiae YBL052c SAS3 silencing protein, hypothetical start [Candida glabrata] Complete CDS. CAGL0A04235g	SAS3	YBL052c	GO:0030466|GO:0005634|GO:0006355|GO:0004402|GO:0016573|GO:0006348|GO:0008415|GO:0046872|GO:0006350|GO:0008270|GO:0033100|GO:0016740|GO:0004406|GO:0016568	Histone acetyltransferase catalytic subunit of NuA3 complex that acetylates histone H3, involved in transcriptional silencing
CAGL0A04565g	3.77048	CAGL0A04565g similar to sp P25302 Saccharomyces cerevisiae YER111c SWI4, start by similarity [Candida glabrata] Complete CDS. CAGL0A04565g	SWI4	YER111c	GO:0005634|GO:0003677|GO:0043193|GO:0006355|GO:0006350|GO:0043565|GO:0000082|GO:0003700|GO:0033309	DNA binding component of the SBF complex (Swi4p-Swi6p), a transcriptional activator that in concert with MBF (Mbp1-Swi6p) regulates late G1-specific transcription of targets including cyclins and genes required for DNA synthesis and repair
CAGL0D00792g	3.73599	CAGL0D00792g similar to sp Q07418 Saccharomyces cerevisiae YDL065c PEX19 required for biogenesis of peroxisomes, hypothetical start [Candida glabrata] Complete CDS. CAGL0D00792g	PEX19	YDL065c	GO:0016020|GO:0007031|GO:0005783|GO:0032527|GO:0005777|GO:0005737|GO:0005515|GO:0005829|GO:0045046|GO:0005789|GO:0050821|GO:0033328|GO:0005778	Chaperone and import receptor for newly-synthesized class I peroxisomal membrane proteins (PMPs), binds PMPs in the cytoplasm and delivers them to the peroxisome for subsequent insertion into the peroxisomal membrane
CAGL0B01727g	3.68325	CAGL0B01727g similar to tr Q04585 Saccharomyces cerevisiae YDR109c, hypothetical start [Candida glabrata] Complete CDS. CAGL0B01727g		YDR109c
CAGL0F07029g	3.66181	CAGL0F07029g highly similar to sp P53128 Saccharomyces cerevisiae YGL125w MET13, start by similarity [Candida glabrata] Complete CDS. CAGL0F07029g	MET13	YGL125w	GO:0006555|GO:0006725|GO:0004489|GO:0005739|GO:0055114|GO:0016491|GO:0009086	Major isozyme of methylenetetrahydrofolate reductase, catalyzes the reduction of 5,10-methylenetetrahydrofolate to 5-methyltetrahydrofolate in the methionine biosynthesis pathway
CAGL0L01397g	3.64516	CAGL0L01397g highly similar to sp P24279 Saccharomyces cerevisiae YEL032w MCM3 replication initiation protein, hypothetical start [Candida glabrata] Complete CDS. CAGL0L01397g	MCM3	YEL032w	GO:0003688|GO:0003677|GO:0005524|GO:0006355|GO:0006260|GO:0005737|GO:0042555|GO:0000166|GO:0003682|GO:0005656|GO:0017111|GO:0016887|GO:0005634|GO:0006399|GO:0006270|GO:0006417|GO:0006271|GO:0000084|GO:0031261|GO:0006267|GO:0006350|GO:0006461	Protein involved in DNA replication
CAGL0H07139g	3.6324	CAGL0H07139g some similarities with tr Q06675 Saccharomyces cerevisiae YDR318w MCM21, hypothetical start [Candida glabrata] Complete CDS. CAGL0H07139g	MCM21	YDR318w	GO:0005634|GO:0000922|GO:0007059|GO:0000817|GO:0000775|GO:0007067|GO:0007126|GO:0005515|GO:0051301|GO:0000778|GO:0005819|GO:0000777|GO:0007049	Protein involved in minichromosome maintenance
CAGL0G02057g	-3.11683	CAGL0G02057g similar to sp P36025 Saccharomyces cerevisiae YOR062c, hypothetical start [Candida glabrata] Complete CDS. CAGL0G02057g		YOR062c
CAGL0I09988g	3.4439	CAGL0I09988g similar to tr Q12161 Saccharomyces cerevisiae YOL054w, start by similarity [Candida glabrata] Complete CDS. CAGL0I09988g	PSH1	YOL054w	GO:0016072|GO:0006368|GO:0003674|GO:0046872|GO:0005634|GO:0008270|GO:0009451	Nuclear protein, putative RNA polymerase II elongation factor
CAGL0F02079g	3.42719	CAGL0F02079g similar to sp P32908 Saccharomyces cerevisiae YFL008w SMC1 chromosome segregation protein, start by similarity [Candida glabrata] Complete CDS. CAGL0F02079g	SMC1	YFL008w	GO:0005524|GO:0000798|GO:0003690|GO:0007067|GO:0006302|GO:0000070|GO:0000166|GO:0000217|GO:0007064|GO:0016887|GO:0005634|GO:0051276|GO:0003680|GO:0005694|GO:0051301|GO:0007049	Subunit of the multiprotein cohesin complex, essential protein involved in chromosome segregation and in double-strand DNA break repair
CAGL0A00781g	-3.1087	CAGL0A00781g similar to sp P39702 Saccharomyces cerevisiae YAL002w VPS8, hypothetical start [Candida glabrata] Complete CDS. CAGL0A00781g		YAL002w
CAGL0J05654g	3.35228	CAGL0J05654g similar to sp P53552 Saccharomyces cerevisiae YNL139c RLR1, hypothetical start [Candida glabrata] Complete CDS. CAGL0J05654g	THO2	YNL139c	GO:0006406|GO:0003677|GO:0000446|GO:0006355|GO:0006283|GO:0031124|GO:0006368|GO:0051169|GO:0000445|GO:0006974|GO:0005634|GO:0003676|GO:0009719|GO:0006913|GO:0006350|GO:0032200|GO:0006310|GO:0000723	Subunit of the THO complex, which is required for efficient transcription elongation and involved in transcriptional elongation-associated recombination
CAGL0B04389g	3.34526	CAGL0B04389g similar to sp P29465 Saccharomyces cerevisiae YBR023c CHS3 chitin synthase III, hypothetical start [Candida glabrata] Complete CDS. CAGL0B04389g	CHS3	YBR023c	GO:0016020|GO:0006038|GO:0016758|GO:0005737|GO:0045009|GO:0004100|GO:0016021|GO:0000131|GO:0030476|GO:0020037|GO:0046914|GO:0000910|GO:0005935|GO:0007047|GO:0016757|GO:0043284|GO:0016740|GO:0005628	Chitin synthase III, catalyzes the transfer of N-acetylglucosamine (GlcNAc) to chitin
CAGL0I10054g	3.32043	CAGL0I10054g similar to sp P33336 Saccharomyces cerevisiae YGR143w SKN1 glucan synthase or sp P32486 Saccharomyces cerevisiae YPR159w KRE6, start by similarity [Candida glabrata] Complete CDS. CAGL0I10054g	SKN1	YGR143w	GO:0016020|GO:0015926|GO:0030148|GO:0016021|GO:0006078|GO:0007047	Protein involved in sphingolipid biosynthesis
CAGL0L00759g	-3.05805	CAGL0L00759g highly similar to sp P00498 Saccharomyces cerevisiae YER055c HIS1, start by similarity [Candida glabrata] Complete CDS. CAGL0L00759g	HIS1	YER055c	GO:0008652|GO:0016757|GO:0003879|GO:0000105|GO:0005622|GO:0016740|GO:0005737|GO:0019748	ATP phosphoribosyltransferase, a hexameric enzyme, catalyzes the first step in histidine biosynthesis
CAGL0M05533g	3.28333	CAGL0M05533g similar to sp P32528 Saccharomyces cerevisiae YBR208c DUR1 urea amidolyase, hypothetical start [Candida glabrata] Complete CDS. CAGL0M05533g	DUR1,2	YBR208c	GO:0005524|GO:0000256|GO:0005737|GO:0016874|GO:0006525|GO:0006081|GO:0016787|GO:0000166|GO:0006112|GO:0016884|GO:0043419|GO:0004039|GO:0008152|GO:0004847|GO:0003824|GO:0009374	Urea amidolyase, contains both urea carboxylase and allophanate hydrolase activities, degrades urea to CO2 and NH3
CAGL0K09680g	3.27325	CAGL0K09680g similar to sp P53913 Saccharomyces cerevisiae YNL133c, hypothetical start [Candida glabrata] Complete CDS. CAGL0K09680g	FYV6	YNL133c	GO:0003674|GO:0005634|GO:0000781|GO:0005694|GO:0006303	Protein of unknown function, required for survival upon exposure to K1 killer toxin
CAGL0C01199g	3.27167	CAGL0C01199g similar to tr Q12151 Saccharomyces cerevisiae YDR213w UPC2, hypothetical start [Candida glabrata] Complete CDS. CAGL0C01199g		YDR213w
CAGL0K03421g	-3.05149	CAGL0K03421g highly similar to sp P37012 Saccharomyces cerevisiae YMR105c Phosphoglucomutase 2, start by similarity [Candida glabrata] Complete CDS. CAGL0K03421g	PGM2	YMR105c	GO:0000287|GO:0005737|GO:0030003|GO:0016868|GO:0005975|GO:0006874|GO:0006006|GO:0006008|GO:0005992|GO:0006011|GO:0016853|GO:0006010|GO:0004614|GO:0005978|GO:0019388|GO:0046872	Phosphoglucomutase, catalyzes the conversion from glucose-1-phosphate to glucose-6-phosphate, which is a key step in hexose metabolism
CAGL0G07997g	3.27047	CAGL0G07997g similar to sp P53735 Saccharomyces cerevisiae YNR039c ZRG17, hypothetical start [Candida glabrata] Complete CDS. CAGL0G07997g		YNR039c
CAGL0K00363g	3.24458	CAGL0K00363g similar to sp P12866 Saccharomyces cerevisiae YKL209c STE6, hypothetical start [Candida glabrata] Complete CDS. CAGL0K00363g	STE6	YKL209c	GO:0016020|GO:0006810|GO:0005524|GO:0043332|GO:0042626|GO:0019236|GO:0000770|GO:0005887|GO:0000166|GO:0017111|GO:0016021|GO:0016887	Plasma membrane ATP-binding cassette (ABC) transporter required for the export of a-factor, catalyzes ATP hydrolysis coupled to a-factor transport
CAGL0I10813g	3.19935	CAGL0I10813g weakly similar to sp P38290 Saccharomyces cerevisiae YBR165w Ubiquitin-conjugating enzyme suppressor 1, hypothetical start [Candida glabrata] Complete CDS. CAGL0I10813g		YBR165w
CAGL0F03641g	3.16623	CAGL0F03641g some similarities with sp Q03730 Saccharomyces cerevisiae YML018c, hypothetical start [Candida glabrata] Complete CDS. CAGL0F03641g		YML018c
CAGL0F01815g	3.1625	CAGL0F01815g similar to KLLA0D01243g Kluyveromyces lactis and DEHA0E07447g Debaryomyces hansenii, hypothetical start [Candida glabrata] Complete CDS. CAGL0F01815g
CAGL0M09669g	3.14118	CAGL0M09669g weakly similar to sp Q03792 Saccharomyces cerevisiae YMR154c calpain-like cysteine protease, hypothetical start [Candida glabrata] Complete CDS. CAGL0M09669g	RIM13	YMR154c	GO:0005575|GO:0004198|GO:0008233|GO:0005622|GO:0016787|GO:0006508|GO:0008234|GO:0016485|GO:0004197|GO:0006914	Calpain-like cysteine protease involved in proteolytic activation of Rim101p in response to alkaline pH
CAGL0J00759g	3.09953	CAGL0J00759g similar to sp P47054 Saccharomyces cerevisiae YJL039c NUP192, start by similarity [Candida glabrata] Complete CDS. CAGL0J00759g	NUP192	YJL039c	GO:0045184|GO:0016020|GO:0006810|GO:0031965|GO:0006997|GO:0005643|GO:0005634|GO:0006999|GO:0051028|GO:0065002|GO:0016021|GO:0017056|GO:0015031	Essential structural subunit of the nuclear pore complex (NPC), localizes to the nuclear periphery of nuclear pores, homologous to human p205
CAGL0D02354g	3.06996	CAGL0D02354g similar to tr Q12186 Saccharomyces cerevisiae YLR116w MSL5 branch point bridging protein, start by similarity [Candida glabrata] Complete CDS. CAGL0D02354g	MSL5	YLR116w	GO:0006397|GO:0005634|GO:0003723|GO:0000398|GO:0006417|GO:0016192|GO:0003676|GO:0006886|GO:0046872|GO:0030117|GO:0008270|GO:0008380|GO:0000243	Component of the commitment complex, which defines the first step in the splicing pathway
CAGL0K10868g	-3.01974	CAGL0K10868g highly similar to sp P15202 Saccharomyces cerevisiae YDR256c CTA1 catalase A or sp P06115 Saccharomyces cerevisiae YGR088w CTT1, hypothetical start [Candida glabrata] Complete CDS. CAGL0K10868g	CTA1	YDR256c	GO:0005759|GO:0005506|GO:0005782|GO:0005777|GO:0055114|GO:0000302|GO:0006979|GO:0046872|GO:0001315|GO:0004096|GO:0006800|GO:0004601|GO:0042744|GO:0016491	Catalase A, breaks down hydrogen peroxide in the peroxisomal matrix formed by acyl-CoA oxidase (Pox1p) during fatty acid beta-oxidation
CAGL0A02596g	3.05484	CAGL0A02596g similar to sp P32380 Saccharomyces cerevisiae YDR356w NUF1, hypothetical start [Candida glabrata] Complete CDS. CAGL0A02596g	SPC110	YDR356w	GO:0000278|GO:0000780|GO:0000779|GO:0000778|GO:0005822|GO:0000777|GO:0044427|GO:0030472|GO:0000793|GO:0005634|GO:0044454|GO:0005200|GO:0005694|GO:0000775|GO:0005823|GO:0007020|GO:0000228|GO:0000794|GO:0000742|GO:0000776	Inner plaque spindle pole body (SPB) component, ortholog of human kendrin
CAGL0A01243g	2.9685	CAGL0A01243g similar to sp P25346 Saccharomyces cerevisiae YCR098c GIT1 glycerophosphoinositol transporter, hypothetical start [Candida glabrata] Complete CDS. CAGL0A01243g	GIT1	YCR098c	GO:0016020|GO:0006810|GO:0001406|GO:0016021|GO:0005886|GO:0005215|GO:0001407	Plasma membrane permease, mediates uptake of glycerophosphoinositol and glycerophosphocholine as sources of the nutrients inositol and phosphate
CAGL0L09889g	2.95176	CAGL0L09889g similar to sp P36102 Saccharomyces cerevisiae YKL025c PAN3 component of the PAB1P-dependent poly(A) ribonuclease, start by similarity [Candida glabrata] Complete CDS. CAGL0L09889g	PAN3	YKL025c	GO:0006397|GO:0004535|GO:0006281|GO:0005524|GO:0031251|GO:0031124|GO:0005737|GO:0046872|GO:0000166|GO:0008270|GO:0006301	Essential subunit of the Pan2p-Pan3p poly(A)-ribonuclease complex, which acts to control poly(A) tail length and regulate the stoichiometry and activity of postreplication repair complexes
CAGL0C02519g	-2.8624	CAGL0C02519g some similarities with sp P39943 Saccharomyces cerevisiae YER028c or sp P53035 Saccharomyces cerevisiae YGL209w MIG2, hypothetical start [Candida glabrata] Complete CDS. CAGL0C02519g	MIG3	YER028c	GO:0005634|GO:0003677|GO:0006355|GO:0005622|GO:0016566|GO:0005737|GO:0006352|GO:0003676|GO:0000122|GO:0046872|GO:0006350|GO:0043565|GO:0008270|GO:0006974	Probable transcriptional repressor involved in response to toxic agents such as hydroxyurea that inhibit ribonucleotide reductase
CAGL0M09911g	2.93415	CAGL0M09911g highly similar to sp Q06063 Saccharomyces cerevisiae YLR405w, hypothetical start [Candida glabrata] Complete CDS. CAGL0M09911g	DUS4	YLR405w	GO:0005575|GO:0008152|GO:0050660|GO:0003824|GO:0055114|GO:0008033|GO:0017150|GO:0006400|GO:0016491	Dihydrouridine synthase, member of a widespread family of conserved proteins including Smm1p, Dus1p, and Dus3p
CAGL0C01617g	2.88139	CAGL0C01617g no similarity, hypothetical start [Candida glabrata] Complete CDS. CAGL0C01617g
CAGL0M08844g	2.84239	CAGL0M08844g similar to tr Q12504 Saccharomyces cerevisiae YDR257c, start by similarity [Candida glabrata] Complete CDS. CAGL0M08844g	SET7	YDR257c	GO:0003674|GO:0005634|GO:0006399|GO:0008150	Nuclear protein that contains a SET-domain, which have been shown to mediate methyltransferase activity in other proteins
CAGL0G02387g	2.82823	CAGL0G02387g weakly similar to sp P36166 Saccharomyces cerevisiae YKR090w, start by similarity [Candida glabrata] Complete CDS. CAGL0G02387g	PXL1	YKR090w	GO:0043332|GO:0005934|GO:0005935|GO:0005737|GO:0046872|GO:0005515|GO:0000131|GO:0008270|GO:0005933|GO:0030011	LIM domain-containing protein that localizes to sites of polarized growth, required for selection and/or maintenance of polarized growth sites, may modulate signaling by the GTPases Cdc42p and Rho1p
CAGL0A04587g	2.79659	CAGL0A04587g similar to sp P38179 Saccharomyces cerevisiae YBL082c RHK1 mannosyltransferase, hypothetical start [Candida glabrata] Complete CDS. CAGL0A04587g	ALG3	YBL082c	GO:0016020|GO:0006490|GO:0006486|GO:0005783|GO:0004584|GO:0000033|GO:0000030|GO:0043094|GO:0016757|GO:0016021|GO:0016740|GO:0005789	Dolichol-P-Man dependent alpha(1-3) mannosyltransferase, involved in the synthesis of dolichol-linked oligosaccharide donor for N-linked glycosylation of proteins
CAGL0K01969g	-2.83122	CAGL0K01969g similar to sp P38204 Saccharomyces cerevisiae YBL025w RNA polymerase I specific transcription initiation factor RRN10, start by similarity [Candida glabrata] Complete CDS. CAGL0K01969g	RRN10	YBL025w	GO:0003701|GO:0005634|GO:0000182|GO:0006355|GO:0006350|GO:0006360|GO:0000500	Protein involved in promoting high level transcription of rDNA, subunit of UAF (upstream activation factor) for RNA polymerase I
CAGL0D06402g	2.7836	CAGL0D06402g highly similar to sp P06106 Saccharomyces cerevisiae YLR303w MET25 O-acetylhomoserine sulfhydrylase, start by similarity [Candida glabrata] Complete CDS. CAGL0D06402g	MET17	YLR303w	GO:0003961|GO:0042493|GO:0008652|GO:0006520|GO:0004124|GO:0003824|GO:0005737|GO:0009636|GO:0016765|GO:0006555|GO:0019344|GO:0016740|GO:0030170|GO:0009086	Methionine and cysteine synthase (O-acetyl homoserine-O-acetyl serine sulfhydrylase), required for sulfur amino acid synthesis
CAGL0H04939g	-2.81328	CAGL0H04939g highly similar to sp P09201 Saccharomyces cerevisiae YLR377c FBP1 fructose-1, 6-bisphosphatase, hypothetical start [Candida glabrata] Complete CDS. CAGL0H04939g	FBP1	YLR377c	GO:0016787|GO:0006800|GO:0006094|GO:0005829|GO:0005975|GO:0042578|GO:0042132	Fructose-1,6-bisphosphatase, key regulatory enzyme in the gluconeogenesis pathway, required for glucose metabolism
CAGL0C01595g	-2.81187	CAGL0C01595g highly similar to sp P33734 Saccharomyces cerevisiae YBR248c HIS7, start by similarity [Candida glabrata] Complete CDS. CAGL0C01595g	HIS7	YBR248c	GO:0016763|GO:0008652|GO:0006950|GO:0005737|GO:0009127|GO:0006541|GO:0042254|GO:0016829|GO:0000105|GO:0009451|GO:0000107|GO:0008152|GO:0005622|GO:0003824|GO:0006417|GO:0009382|GO:0016740	Imidazole glycerol phosphate synthase (glutamine amidotransferase:cyclase), catalyzes the fifth and sixth steps of histidine biosynthesis and also produces 5-aminoimidazole-4-carboxamide ribotide (AICAR), a purine precursor
CAGL0G06402g	-2.79689	CAGL0G06402g similar to sp Q08822 Saccharomyces cerevisiae YOR356w, hypothetical start [Candida glabrata] Complete CDS. CAGL0G06402g		YOR356w
CAGL0L12188g	2.74221	CAGL0L12188g similar to tr Q12267 Saccharomyces cerevisiae YLR086w Stable Maintenance of Chromosomes, start by similarity [Candida glabrata] Complete CDS. CAGL0L12188g	SMC4	YLR086w	GO:0005524|GO:0005737|GO:0003690|GO:0007076|GO:0007067|GO:0000070|GO:0000166|GO:0003682|GO:0043565|GO:0016887|GO:0005634|GO:0051276|GO:0005694|GO:0043566|GO:0051301|GO:0000799|GO:0007049	Subunit of the condensin complex, which reorganizes chromosomes during cell division, forms a stable complex with Smc2p that has ATP-hydrolyzing and DNA-binding activity and promotes knotting of circular DNA
CAGL0I04048g	2.72533	CAGL0I04048g highly similar to sp P09201 Saccharomyces cerevisiae YLR377c FBP1 fructose-1, 6-bisphosphatase, hypothetical start [Candida glabrata] Complete CDS. CAGL0I04048g	FBP1	YLR377c	GO:0016787|GO:0006800|GO:0006094|GO:0005829|GO:0005975|GO:0042578|GO:0042132	Fructose-1,6-bisphosphatase, key regulatory enzyme in the gluconeogenesis pathway, required for glucose metabolism
CAGL0H06787g	-2.79326	CAGL0H06787g highly similar to sp P27796 Saccharomyces cerevisiae YIL160c POT1, start by similarity [Candida glabrata] Complete CDS. CAGL0H06787g	POT1	YIL160c	GO:0008152|GO:0005782|GO:0005777|GO:0003824|GO:0008415|GO:0006635|GO:0003988|GO:0006631|GO:0016740|GO:0006629	3-ketoacyl-CoA thiolase with broad chain length specificity, cleaves 3-ketoacyl-CoA into acyl-CoA and acetyl-CoA during beta-oxidation of fatty acids
CAGL0I00770g	2.66626	CAGL0I00770g weakly similar to sp P40214 Saccharomyces cerevisiae YMR144w, hypothetical start [Candida glabrata] Complete CDS. CAGL0I00770g		YMR144w
CAGL0L12562g	2.65122	CAGL0L12562g similar to sp Q12041 Saccharomyces cerevisiae YDR253c MET32 or tr Q03081 Saccharomyces cerevisiae YPL038w MET31, hypothetical start [Candida glabrata] Complete CDS. CAGL0L12562g	MET32	YDR253c	GO:0006790|GO:0005634|GO:0003677|GO:0006355|GO:0005622|GO:0005737|GO:0003704|GO:0046872|GO:0006350|GO:0008270|GO:0000096	Zinc-finger DNA-binding protein, involved in transcriptional regulation of the methionine biosynthetic genes, similar to Met31p
CAGL0I09196g	2.63086	CAGL0I09196g weakly similar to sp P38338 Saccharomyces cerevisiae YBR259w, hypothetical start [Candida glabrata] Complete CDS. CAGL0I09196g		YBR259w
CAGL0J11836g	2.60086	CAGL0J11836g tr Q9P421 Candida glabrata Carnitine acetyltransferase, identified start [Candida glabrata] Complete CDS. CAGL0J11836g		e acety
CAGL0L02937g	-2.72597	CAGL0L02937g highly similar to sp P06633 Saccharomyces cerevisiae YOR202w HIS3 imidazoleglycerol-phosphate dehydratase, hypothetical start [Candida glabrata] Complete CDS. CAGL0L02937g	HIS3	YOR202w	GO:0005575|GO:0016829|GO:0008652|GO:0000105|GO:0006725|GO:0004424	Imidazoleglycerol-phosphate dehydratase, catalyzes the sixth step in histidine biosynthesis
CAGL0L05236g	-2.71587	CAGL0L05236g highly similar to sp P17505 Saccharomyces cerevisiae YKL085w MDH1, start by similarity [Candida glabrata] Complete CDS. CAGL0L05236g	MDH1	YKL085w	GO:0005759|GO:0006096|GO:0055114|GO:0006099|GO:0005975|GO:0005739|GO:0016491|GO:0016616|GO:0008152|GO:0003824|GO:0044262|GO:0005488|GO:0009060|GO:0006108|GO:0001302|GO:0016615|GO:0030060|GO:0001300	Mitochondrial malate dehydrogenase, catalyzes interconversion of malate and oxaloacetate
CAGL0J07700g	2.5889	CAGL0J07700g similar to sp P53854 Saccharomyces cerevisiae YNL245c, start by similarity [Candida glabrata] Complete CDS. CAGL0J07700g	CWC25	YNL245c	GO:0006397|GO:0005634|GO:0000398|GO:0006399|GO:0003674|GO:0005681|GO:0008380|GO:0009451	Component of a complex containing Cef1p, involved in pre-mRNA splicing
CAGL0K01397g	2.57779	CAGL0K01397g similar to sp P38913 Saccharomyces cerevisiae YDL045c FAD synthetase, start by similarity [Candida glabrata] Complete CDS. CAGL0K01397g	FAD1	YDL045c	GO:0006747|GO:0003919|GO:0008152|GO:0016779|GO:0016740|GO:0005737	Flavin adenine dinucleotide (FAD) synthetase, performs the second step in synthesis of FAD from riboflavin
CAGL0I06578g	2.56481	CAGL0I06578g similar to sp P10356 Saccharomyces cerevisiae YER152c, hypothetical start [Candida glabrata] Complete CDS. CAGL0I06578g		YER152c
CAGL0G03531g	-2.71034	CAGL0G03531g some similarities with sp Q01684 Saccharomyces cerevisiae YER115c SPR6 sporulation-specific protein, hypothetical start [Candida glabrata] Complete CDS. CAGL0G03531g	SPR6	YER115c	GO:0005575|GO:0003674|GO:0030435|GO:0030437|GO:0007126|GO:0006399|GO:0009451	Protein of unknown function, expressed during sporulation
CAGL0K00935g	2.52781	CAGL0K00935g similar to sp P42937 Saccharomyces cerevisiae YGR203w, start by similarity [Candida glabrata] Complete CDS. CAGL0K00935g		YGR203w
CAGL0C02365g	2.52384	CAGL0C02365g no similarity, hypothetical start [Candida glabrata] Complete CDS. CAGL0C02365g
CAGL0F01881g	2.52055	CAGL0F01881g no similarity, hypothetical start [Candida glabrata] Complete CDS. CAGL0F01881g
CAGL0I07491g	-2.67626	CAGL0I07491g similar to tr Q03419 Saccharomyces cerevisiae YDR492w, hypothetical start [Candida glabrata] Complete CDS. CAGL0I07491g	IZH1	YDR492w	GO:0018193|GO:0016072|GO:0016020|GO:0005783|GO:0006882|GO:0010043|GO:0046872|GO:0042254|GO:0016021|GO:0005789|GO:0009451|GO:0006629	Membrane protein involved in zinc metabolism, member of the four-protein IZH family
CAGL0F02101g	2.50653	CAGL0F02101g similar to sp P43583 Saccharomyces cerevisiae YFL007w BLM3, hypothetical start [Candida glabrata] Complete CDS. CAGL0F02101g	BLM10	YFL007w	GO:0043248|GO:0005634|GO:0000502|GO:0030163|GO:0006417|GO:0005737|GO:0005488|GO:0005839|GO:0043284|GO:0006508|GO:0008538	Proteasome activator subunit
CAGL0C04191g	-2.67491	CAGL0C04191g highly similar to sp P38067 Saccharomyces cerevisiae YBR006w UGA2 succinate semialdehyde dehydrogenase, hypothetical start [Candida glabrata] Complete CDS. CAGL0C04191g		YBR006w
CAGL0K05467g	2.46971	CAGL0K05467g highly similar to sp P06785 Saccharomyces cerevisiae YOR074c CDC21 Thymidylate synthase [Candida glabrata] Complete CDS. CAGL0K05467g	CDC21	YOR074c	GO:0005634|GO:0006231|GO:0009165|GO:0008168|GO:0006261|GO:0016740|GO:0004799	Thymidylate synthase, required for de novo biosynthesis of pyrimidine deoxyribonucleotides
CAGL0L09251g	-2.6714	CAGL0L09251g no similarity, hypothetical start [Candida glabrata] Complete CDS. CAGL0L09251g
CAGL0K02585g	2.44302	CAGL0K02585g some similarities with sp P38749 Saccharomyces cerevisiae YHL009c transcription factor, hypothetical start [Candida glabrata] Complete CDS. CAGL0K02585g		YHL009c
CAGL0L07480g	-2.65613	CAGL0L07480g some similarities with sp P38082 Saccharomyces cerevisiae YBR066c NRG2 or sp Q03125 Saccharomyces cerevisiae YDR043c NRG1, hypothetical start [Candida glabrata] Complete CDS. CAGL0L07480g	NRG2	YBR066c	GO:0007124|GO:0005634|GO:0003677|GO:0006355|GO:0005622|GO:0003676|GO:0001403|GO:0046872|GO:0006112|GO:0006350|GO:0042710|GO:0008270|GO:0016564	Transcriptional repressor that mediates glucose repression and negatively regulates filamentous growth
CAGL0F02431g	-2.59726	CAGL0F02431g highly similar to sp P39533 Saccharomyces cerevisiae YJL200c or sp P19414 Saccharomyces cerevisiae YLR304c, hypothetical start [Candida glabrata] Complete CDS. CAGL0F02431g	ACO2	YJL200c	GO:0008152|GO:0005506|GO:0051536|GO:0003994|GO:0006099|GO:0016829|GO:0046872|GO:0051539|GO:0005739|GO:0008150	Putative mitochondrial aconitase isozyme
CAGL0C03443g	-2.58127	CAGL0C03443g highly similar to sp P38999 Saccharomyces cerevisiae YNR050c LYS9, start by similarity [Candida glabrata] Complete CDS. CAGL0C03443g	LYS9	YNR050c	GO:0008652|GO:0008152|GO:0009085|GO:0004755|GO:0003824|GO:0055114|GO:0006417|GO:0005737|GO:0005488|GO:0043284|GO:0019878|GO:0016491	Saccharopine dehydrogenase (NADP+, L-glutamate-forming)
CAGL0F05863g	-2.55138	CAGL0F05863g similar to sp P37298 Saccharomyces cerevisiae YDR178w SDH4 or tr Q06236 Saccharomyces cerevisiae YLR164w, hypothetical start [Candida glabrata] Complete CDS. CAGL0F05863g	SDH4	YDR178w	GO:0016020|GO:0006810|GO:0005740|GO:0020037|GO:0005506|GO:0006121|GO:0006099|GO:0046872|GO:0005749|GO:0016021|GO:0005743|GO:0048038|GO:0008177|GO:0005739	Membrane anchor subunit of succinate dehydrogenase (Sdh1p, Sdh2p, Sdh3p, Sdh4p), which couples the oxidation of succinate to the transfer of electrons to ubiquinone
CAGL0I01496g	2.42898	CAGL0I01496g highly similar to sp P12398 Saccharomyces cerevisiae YJR045c SSC1 or sp P39987 Saccharomyces cerevisiae YEL030w ECM10, start by similarity [Candida glabrata] Complete CDS. CAGL0I01496g	SSC1	YJR045c	GO:0005759|GO:0042645|GO:0005524|GO:0006950|GO:0000166|GO:0005739|GO:0016887|GO:0006457|GO:0005634|GO:0030234|GO:0001405|GO:0051082|GO:0005743|GO:0032079|GO:0042026|GO:0030150	Mitochondrial matrix ATPase, subunit of the presequence translocase-associated protein import motor (PAM) and of SceI endonuclease
CAGL0G06732g	-2.53993	CAGL0G06732g highly similar to sp P06208 Saccharomyces cerevisiae YNL104c LEU4 2-isopropylmalalate synthase, start by similarity [Candida glabrata] Complete CDS. CAGL0G06732g	LEU4	YNL104c	GO:0008652|GO:0008152|GO:0003852|GO:0046912|GO:0003824|GO:0005737|GO:0009082|GO:0019752|GO:0009098|GO:0005739|GO:0016740|GO:0051186	Alpha-isopropylmalate synthase (2-isopropylmalate synthase)
CAGL0H08690g	2.40252	CAGL0H08690g similar to tr Q12049 Saccharomyces cerevisiae YPR045c, hypothetical start [Candida glabrata] Complete CDS. CAGL0H08690g		YPR045c
CAGL0K02629g	2.39707	CAGL0K02629g similar to sp P53912 Saccharomyces cerevisiae YNL134c, start by similarity [Candida glabrata] Complete CDS. CAGL0K02629g		YNL134c
CAGL0C05115g	-2.52339	CAGL0C05115g highly similar to sp P22768 Saccharomyces cerevisiae YOL058w ARG1, start by similarity [Candida glabrata] Complete CDS. CAGL0C05115g	ARG1	YOL058w	GO:0008652|GO:0005524|GO:0004055|GO:0006725|GO:0006526|GO:0000053|GO:0016874|GO:0000166|GO:0005829|GO:0006082|GO:0000052	Arginosuccinate synthetase, catalyzes the formation of L-argininosuccinate from citrulline and L-aspartate in the arginine biosynthesis pathway
CAGL0I04246g	-2.5051	CAGL0I04246g weakly similar to sp P53032 Saccharomyces cerevisiae YGL162w SUT1 hypoxic protein involved in sterol uptake, start by similarity [Candida glabrata] Complete CDS. CAGL0I04246g	SUT1	YGL162w	GO:0015918|GO:0005634|GO:0006399|GO:0006355|GO:0005737|GO:0003704|GO:0006357|GO:0006350|GO:0008270|GO:0045449|GO:0003700	Transcription factor of the Zn[II]2Cys6 family involved in sterol uptake
CAGL0I10901g	2.39306	CAGL0I10901g similar to tr Q08581 Saccharomyces cerevisiae YOR195w involved in control of spindle dynamics, hypothetical start [Candida glabrata] Complete CDS. CAGL0I10901g	SLK19	YOR195w	GO:0016072|GO:0051233|GO:0007059|GO:0005874|GO:0007067|GO:0003674|GO:0042254|GO:0000279|GO:0000778|GO:0005819|GO:0000777|GO:0030472|GO:0005634|GO:0005200|GO:0005694|GO:0000775|GO:0007126|GO:0051301|GO:0000776|GO:0007049	Kinetochore-associated protein required for normal segregation of chromosomes in meiosis and mitosis
CAGL0K10714g	2.39086	CAGL0K10714g similar to sp Q02805 Saccharomyces cerevisiae YOR018w ROD1 or sp P43602 Saccharomyces cerevisiae YFR022w, hypothetical start [Candida glabrata] Complete CDS. CAGL0K10714g	ROD1	YOR018w	GO:0016020|GO:0003674|GO:0042493|GO:0005886	Membrane protein
CAGL0I05934g	2.3872	CAGL0I05934g similar to sp P47009 Saccharomyces cerevisiae YJL144w, hypothetical start [Candida glabrata] Complete CDS. CAGL0I05934g		YJL144w
CAGL0B04675g	2.36475	CAGL0B04675g similar to sp P33309 Saccharomyces cerevisiae YNL001w DOM34, start by similarity [Candida glabrata] Complete CDS. CAGL0B04675g	DOM34	YNL001w	GO:0007124|GO:0005634|GO:0030437|GO:0006417|GO:0005737|GO:0007067|GO:0004521|GO:0042254|GO:0007126|GO:0051301|GO:0000294|GO:0006412|GO:0007049	Endoribonuclease
CAGL0I10670g	2.3186	CAGL0I10670g similar to tr Q06512 Saccharomyces cerevisiae YPR144c, start by similarity [Candida glabrata] Complete CDS. CAGL0I10670g	NOC4	YPR144c	GO:0030686|GO:0005634|GO:0000472|GO:0042274|GO:0000447|GO:0006364|GO:0000480|GO:0003674|GO:0042254|GO:0030692|GO:0032040|GO:0005730|GO:0030529	Nucleolar protein, forms a complex with Nop14p that mediates maturation and nuclear export of 40S ribosomal subunits
CAGL0E06292g	2.309	CAGL0E06292g some similarities with sp P01119 Saccharomyces cerevisiae YOR101w RAS1, start by similarity [Candida glabrata] Complete CDS. CAGL0E06292g	RAS1	YOR101w	GO:0016020|GO:0005622|GO:0003924|GO:0008283|GO:0001302|GO:0000166|GO:0007264|GO:0007189|GO:0005525|GO:0007265|GO:0005886	GTPase involved in G-protein signaling in the adenylate cyclase activating pathway, plays a role in cell proliferation
CAGL0G01738g	-2.50168	CAGL0G01738g highly similar to sp P53252 Saccharomyces cerevisiae YGR086c, start by similarity [Candida glabrata] Complete CDS. CAGL0G01738g	PIL1	YGR086c	GO:0005741|GO:0009408|GO:0005737|GO:0004860|GO:0005811|GO:0006897|GO:0008104|GO:0032126|GO:0005739|GO:0012511	Primary component of eisosomes, which are large immobile cell cortex structures associated with endocytosis
CAGL0K03091g	-2.49429	CAGL0K03091g similar to sp Q04773 Saccharomyces cerevisiae YMR074c, start by similarity [Candida glabrata] Complete CDS. CAGL0K03091g		YMR074c
CAGL0D05192g	-2.47862	CAGL0D05192g similar to sp P00127 Saccharomyces cerevisiae YFR033c QCR6 ubiquinol--cytochrome-c reductase, hypothetical start [Candida glabrata] Complete CDS. CAGL0D05192g	QCR6	YFR033c	GO:0016020|GO:0006810|GO:0008121|GO:0005750|GO:0006793|GO:0055114|GO:0009060|GO:0005743|GO:0005739|GO:0005746|GO:0006122	Subunit 6 of the ubiquinol cytochrome-c reductase complex, which is a component of the mitochondrial inner membrane electron transport chain
CAGL0J02904g	-2.44752	CAGL0J02904g similar to sp P40036 Saccharomyces cerevisiae YER054c GIP2, hypothetical start [Candida glabrata] Complete CDS. CAGL0J02904g	GIP2	YER054c	GO:0008599|GO:0005977|GO:0006470|GO:0000164|GO:0019888	Putative regulatory subunit of the protein phosphatase Glc7p, involved in glycogen metabolism
CAGL0B02860g	-2.4375	CAGL0B02860g some similarities with tr Q06485 Saccharomyces cerevisiae YLR356w, start by similarity [Candida glabrata] Complete CDS. CAGL0B02860g		YLR356w
CAGL0M03707g	2.30481	CAGL0M03707g similar to sp P48563 Saccharomyces cerevisiae YNL297c MON2, hypothetical start [Candida glabrata] Complete CDS. CAGL0M03707g	MON2	YNL297c	GO:0016020|GO:0006810|GO:0019898|GO:0006895|GO:0005085|GO:0000139|GO:0005768|GO:0006623|GO:0005794|GO:0005829|GO:0006897|GO:0015031	Peripheral membrane protein with a role in endocytosis and vacuole integrity, interacts with Arl1p and localizes to the endosome
CAGL0G04785g	2.29323	CAGL0G04785g no similarity, hypothetical start [Candida glabrata] Complete CDS. CAGL0G04785g
CAGL0B02563g	-2.41325	CAGL0B02563g similar to sp Q03104 Saccharomyces cerevisiae YML128c GIN3, hypothetical start [Candida glabrata] Complete CDS. CAGL0B02563g	MSC1	YML128c	GO:0003674|GO:0005783|GO:0007131|GO:0005739	Protein of unknown function
CAGL0K07590g	-2.39735	CAGL0K07590g highly similar to sp P36006 Saccharomyces cerevisiae YKL129c or sp Q04439 Saccharomyces cerevisiae YMR109w myosin like proteins, start by similarity [Candida glabrata] Complete CDS. CAGL0K07590g	MYO3	YKL129c	GO:0005524|GO:0006970|GO:0003774|GO:0051666|GO:0005737|GO:0030479|GO:0016787|GO:0000166|GO:0006897|GO:0005856|GO:0007121|GO:0030036|GO:0007047|GO:0030029|GO:0003779|GO:0016459|GO:0000146|GO:0007010|GO:0006887	One of two type I myosins
CAGL0J04884g	-2.3964	CAGL0J04884g weakly similar to sp P38349 Saccharomyces cerevisiae YBR273c or sp P47049 Saccharomyces cerevisiae YJL048c, hypothetical start [Candida glabrata] Complete CDS. CAGL0J04884g		YBR273c
CAGL0H08173g	2.26363	CAGL0H08173g similar to sp P40917 Saccharomyces cerevisiae YOR028c CIN5, hypothetical start [Candida glabrata] Complete CDS. CAGL0H08173g	CIN5	YOR028c	GO:0042493|GO:0005634|GO:0003677|GO:0006355|GO:0003702|GO:0005737|GO:0046983|GO:0006357|GO:0006350|GO:0043565|GO:0009651|GO:0003700	Basic leucine zipper (bZIP) transcriptional factor of the yAP-1 family that mediates pleiotropic drug resistance and salt tolerance
CAGL0B00814g	2.25459	CAGL0B00814g similar to sp P25369 Saccharomyces cerevisiae YCL034w, start by similarity [Candida glabrata] Complete CDS. CAGL0B00814g	LSB5	YCL034w	GO:0005856|GO:0003674|GO:0007015|GO:0005938|GO:0006897|GO:0005737	Protein of unknown function
CAGL0J01892g	2.25256	CAGL0J01892g similar to sp P32521 Saccharomyces cerevisiae YIR006c PAN1, hypothetical start [Candida glabrata] Complete CDS. CAGL0J01892g	PAN1	YIR006c	GO:0007121|GO:0005856|GO:0005634|GO:0000147|GO:0030674|GO:0000910|GO:0048308|GO:0005737|GO:0007120|GO:0030479|GO:0005509|GO:0006897|GO:0005886	Part of actin cytoskeleton-regulatory complex Pan1p-Sla1p-End3p, associates with actin patches on the cell cortex
CAGL0B02431g	-2.38231	CAGL0B02431g highly similar to sp P32340 Saccharomyces cerevisiae YML120c NDI1 NADH-ubiquinone oxidoreductase, hypothetical start [Candida glabrata] Complete CDS. CAGL0B02431g	NDI1	YML120c	GO:0016020|GO:0005759|GO:0050660|GO:0006116|GO:0055114|GO:0043065|GO:0006120|GO:0005743|GO:0005739|GO:0008137|GO:0016491|GO:0001300	NADH:ubiquinone oxidoreductase, transfers electrons from NADH to ubiquinone in the respiratory chain but does not pump protons, in contrast to the higher eukaryotic multisubunit respiratory complex I
CAGL0I01408g	-2.37799	CAGL0I01408g highly similar to sp P00044 Saccharomyces cerevisiae YJR048w CYC1 cytochrome-c isoform 1, start by similarity [Candida glabrata] Complete CDS. CAGL0I01408g	CYC1	YJR048w	GO:0009055|GO:0006810|GO:0020037|GO:0006123|GO:0005506|GO:0005758|GO:0006793|GO:0055114|GO:0046872|GO:0045333|GO:0005739|GO:0006818|GO:0051186|GO:0005746|GO:0006122	Cytochrome c, isoform 1
CAGL0C05489g	2.24936	CAGL0C05489g similar to sp P48365 Saccharomyces cerevisiae YDL234c GYP7, hypothetical start [Candida glabrata] Complete CDS. CAGL0C05489g	GYP7	YDL234c	GO:0005097|GO:0005622|GO:0032313|GO:0005737|GO:0016192|GO:0005096	GTPase-activating protein for yeast Rab family members including: Ypt7p (most effective), Ypt1p, Ypt31p, and Ypt32p (in vitro)
CAGL0D06490g	2.23761	CAGL0D06490g similar to sp Q06703 Saccharomyces cerevisiae YLR308w CDA2 sporulation-specific chitin deacetylase, hypothetical start [Candida glabrata] Complete CDS. CAGL0D06490g	CDA2	YLR308w	GO:0030476|GO:0030435|GO:0003824|GO:0004099|GO:0005631|GO:0006032|GO:0016787|GO:0000272|GO:0005975|GO:0016810	Chitin deacetylase, together with Cda1p involved in the biosynthesis ascospore wall component, chitosan
CAGL0M01166g	2.22633	CAGL0M01166g highly similar to sp P32318 Saccharomyces cerevisiae YGR144w THI4 involved in thiamine biosynthesis and DNA repair, hypothetical start [Candida glabrata] Complete CDS. CAGL0M01166g	THI4	YGR144w	GO:0009228|GO:0003674|GO:0005829|GO:0000002|GO:0005739	Thiazole synthase, catalyzes formation of a thiazole intermediate during thiamine biosynthesis
CAGL0J06050g	-2.37643	CAGL0J06050g similar to sp P38616 Saccharomyces cerevisiae YNL160w YGP1 secreted glycoprotein, start by similarity [Candida glabrata] Complete CDS. CAGL0J06050g		YNL160w
CAGL0M06963g	2.22294	CAGL0M06963g similar to sp P50278 Saccharomyces cerevisiae YNR034w SOL1 or sp P37262 Saccharomyces cerevisiae YCR073wa SOL2, start by similarity [Candida glabrata] Complete CDS. CAGL0M06963g	SOL1	YNR034w	GO:0005634|GO:0017057|GO:0006409|GO:0005737|GO:0003674|GO:0006098|GO:0016787|GO:0005975	Protein with a possible role in tRNA export
CAGL0D01716g	-2.36143	CAGL0D01716g highly similar to sp P15873 Saccharomyces cerevisiae YBR088c POL30, start by similarity [Candida glabrata] Complete CDS. CAGL0D01716g	POL30	YBR088c	GO:0003677|GO:0006284|GO:0006260|GO:0006275|GO:0030337|GO:0006289|GO:0000710|GO:0007064|GO:0006974|GO:0006301|GO:0006272|GO:0030466|GO:0005634|GO:0043626|GO:0006281|GO:0006298|GO:0006348|GO:0006273|GO:0006310|GO:0005657	Proliferating cell nuclear antigen (PCNA), functions as the sliding clamp for DNA polymerase delta
CAGL0G08646g	2.21907	CAGL0G08646g some similarities with sp P40473 Saccharomyces cerevisiae YIL122w, hypothetical start [Candida glabrata] Complete CDS. CAGL0G08646g	POG1	YIL122w	GO:0005634|GO:0000321|GO:0006355|GO:0006950|GO:0007067|GO:0003704|GO:0000083|GO:0006112|GO:0006350|GO:0051301|GO:0007049	Putative transcriptional activator that promotes recovery from pheromone induced arrest
CAGL0B01507g	-2.36011	CAGL0B01507g highly similar to sp P18544 Saccharomyces cerevisiae YOL140w ARG8 acetylornithine aminotransferase, start by similarity [Candida glabrata] Complete CDS. CAGL0B01507g	ARG8	YOL140w	GO:0005759|GO:0008652|GO:0003992|GO:0006399|GO:0006526|GO:0003824|GO:0006525|GO:0006592|GO:0008483|GO:0016740|GO:0009451|GO:0005739|GO:0030170	Acetylornithine aminotransferase, catalyzes the fourth step in the biosynthesis of the arginine precursor ornithine
CAGL0F01155g	2.21557	CAGL0F01155g similar to tr Q08204 Saccharomyces cerevisiae YOL034w SMC5, hypothetical start [Candida glabrata] Complete CDS. CAGL0F01155g	SMC5	YOL034w	GO:0030915|GO:0005634|GO:0006281|GO:0005524|GO:0005694|GO:0003674|GO:0008283|GO:0000166|GO:0006310|GO:0006974	Structural maintenance of chromosomes (SMC) protein
CAGL0J07084g	-2.31385	CAGL0J07084g similar to tr Q02961 Saccharomyces cerevisiae YPL113c, hypothetical start [Candida glabrata] Complete CDS. CAGL0J07084g		YPL113c
CAGL0L02167g	-2.26783	CAGL0L02167g highly similar to sp Q02207 Saccharomyces cerevisiae YKR009c FOX2 hydratase-dehydrogenase-epimerase peroxisomal, start by similarity [Candida glabrata] Complete CDS. CAGL0L02167g	FOX2	YKR009c	GO:0008152|GO:0016853|GO:0005782|GO:0005777|GO:0003824|GO:0055114|GO:0005488|GO:0016829|GO:0006635|GO:0006631|GO:0003857|GO:0004300|GO:0006629|GO:0016491	Multifunctional enzyme of the peroxisomal fatty acid beta-oxidation pathway
CAGL0F04565g	-2.26585	CAGL0F04565g similar to sp P07256 Saccharomyces cerevisiae YBL045c COR1 ubiquinol--cytochrome-c reductase, start by similarity [Candida glabrata] Complete CDS. CAGL0F04565g	COR1	YBL045c	GO:0016020|GO:0006810|GO:0004222|GO:0008121|GO:0005750|GO:0003824|GO:0009060|GO:0046872|GO:0006508|GO:0008270|GO:0005743|GO:0005739|GO:0005746	Core subunit of the ubiquinol-cytochrome c reductase complex (bc1 complex), which is a component of the mitochondrial inner membrane electron transport chain
CAGL0L06072g	2.21477	CAGL0L06072g some similarities with sp P39959 Saccharomyces cerevisiae YER130c or sp P33749 Saccharomyces cerevisiae YKL062w MSN4 transcriptional activator, hypothetical start [Candida glabrata] Complete CDS. CAGL0L06072g		YER130c
CAGL0K04719g	-2.25136	CAGL0K04719g weakly similar to sp P40159 Saccharomyces cerevisiae YNL208w, hypothetical start [Candida glabrata] Complete CDS. CAGL0K04719g		YNL208w
CAGL0E05588g	2.20875	CAGL0E05588g similar to sp P12689 Saccharomyces cerevisiae YOR346w REV1 DNA repair protein, hypothetical start [Candida glabrata] Complete CDS. CAGL0E05588g	REV1	YOR346w	GO:0000287|GO:0003677|GO:0006260|GO:0006360|GO:0005739|GO:0006974|GO:0017125|GO:0005634|GO:0006281|GO:0016458|GO:0006399|GO:0005622|GO:0016779|GO:0046872|GO:0003887|GO:0003684|GO:0006261|GO:0016740	Deoxycytidyl transferase, forms a complex with the subunits of DNA polymerase zeta, Rev3p and Rev7p
CAGL0D01958g	-2.23254	CAGL0D01958g similar to sp P33421 Saccharomyces cerevisiae YKL141w SDH3 cytochrome b560 subunit of respiratory complex II, hypothetical start [Candida glabrata] Complete CDS. CAGL0D01958g	SDH3	YKL141w	GO:0016020|GO:0009055|GO:0006810|GO:0005506|GO:0006121|GO:0006099|GO:0046872|GO:0000104|GO:0005749|GO:0016021|GO:0005743|GO:0048038|GO:0008177|GO:0005739	Cytochrome b subunit of succinate dehydrogenase (Sdh1p, Sdh2p, Sdh3p, Sdh4p), which couples the oxidation of succinate to the transfer of electrons to ubiquinone
CAGL0H02101g	-2.20349	CAGL0H02101g similar to sp P38804 Saccharomyces cerevisiae YHR087w, hypothetical start [Candida glabrata] Complete CDS. CAGL0H02101g	YHR087W	YHR087w	GO:0016070|GO:0003674|GO:0005634|GO:0005737	Protein of unknown function involved in RNA metabolism
CAGL0K04675g	2.20845	CAGL0K04675g no similarity, hypothetical start [Candida glabrata] Complete CDS. CAGL0K04675g
CAGL0I00418g	-2.1993	CAGL0I00418g highly similar to sp P21147 Saccharomyces cerevisiae YGL055w OLE1 stearoyl-CoA desaturase, start by similarity [Candida glabrata] Complete CDS. CAGL0I00418g	OLE1	YGL055w	GO:0016020|GO:0005783|GO:0005506|GO:0004768|GO:0055114|GO:0000001|GO:0006636|GO:0016021|GO:0006633|GO:0016491|GO:0008610|GO:0006810|GO:0018193|GO:0020037|GO:0046914|GO:0046872|GO:0010035|GO:0005789|GO:0006629	Delta(9) fatty acid desaturase, required for monounsaturated fatty acid synthesis and for normal distribution of mitochondria
CAGL0G06798g	2.20797	CAGL0G06798g similar to sgd S0028521 Saccharomyces cerevisiae YGR169ca, start by similarity [Candida glabrata] Complete CDS. CAGL0G06798g		e YGR16
CAGL0I09966g	2.20701	CAGL0I09966g similar to tr Q08223 Saccharomyces cerevisiae YOL053w, hypothetical start [Candida glabrata] Complete CDS. CAGL0I09966g	YOL053W	YOL053w	GO:0016020|GO:0005575|GO:0003674|GO:0016021|GO:0008150	Putative protein of unknown function
CAGL0G03861g	-2.18047	CAGL0G03861g similar to sp P53230 Saccharomyces cerevisiae YGR046w, hypothetical start [Candida glabrata] Complete CDS. CAGL0G03861g	TAM41	YGR046w	GO:0016020|GO:0006810|GO:0005759|GO:0031314|GO:0003674|GO:0065002|GO:0005743|GO:0005739|GO:0015031|GO:0030150	Mitochondrial protein involved in protein import into the mitochondrial matrix
CAGL0K07458g	-2.17283	CAGL0K07458g similar to sp P12688 Saccharomyces cerevisiae YKL126w or sp P18961 Saccharomyces cerevisiae YMR104c ser/thr-specific protein kinases, start by similarity [Candida glabrata] Complete CDS. CAGL0K07458g		YKL126w
CAGL0H10626g	2.20594	CAGL0H10626g some similarities with sp P32768 Saccharomyces cerevisiae YAR050w FLO1, hypothetical start [Candida glabrata] Complete CDS. CAGL0H10626g	FLO1	YAR050w	GO:0016020|GO:0009277|GO:0000128|GO:0031225|GO:0005886|GO:0005537|GO:0000501	Lectin-like protein involved in flocculation, cell wall protein that binds to mannose chains on the surface of other cells, confers floc-forming ability that is chymotrypsin sensitive and heat resistant
CAGL0I10384g	-2.17238	CAGL0I10384g highly similar to sp P53283 Saccharomyces cerevisiae YGR138c, start by similarity [Candida glabrata] Complete CDS. CAGL0I10384g		YGR138c
CAGL0M11352g	2.19718	CAGL0M11352g weakly similar to sp P46989 Saccharomyces cerevisiae YJL178c, hypothetical start [Candida glabrata] Complete CDS. CAGL0M11352g	ATG27	YJL178c	GO:0016020|GO:0031410|GO:0000139|GO:0016050|GO:0016021|GO:0006914|GO:0005739|GO:0015031|GO:0030659|GO:0006810|GO:0018193|GO:0032258|GO:0030242|GO:0032266|GO:0005802|GO:0006417|GO:0034497|GO:0005794|GO:0000407|GO:0031966|GO:0000045	Type I membrane protein involved in autophagy and the cytoplasm-to-vacuole targeting (Cvt) pathway
CAGL0B00286g	2.19352	CAGL0B00286g highly similar to sp P25379 Saccharomyces cerevisiae YCL064c CHA1 L-serine/L-threonine deaminase, start by similarity [Candida glabrata] Complete CDS. CAGL0B00286g	CHA1	YCL064c	GO:0042645|GO:0008152|GO:0006520|GO:0009071|GO:0006725|GO:0003824|GO:0004794|GO:0003941|GO:0016829|GO:0006112|GO:0005739|GO:0030170|GO:0006567	Catabolic L-serine (L-threonine) deaminase, catalyzes the degradation of both L-serine and L-threonine
CAGL0H03729g	2.19013	CAGL0H03729g highly similar to sp P41318 Saccharomyces cerevisiae YNL006w LST8, start by similarity [Candida glabrata] Complete CDS. CAGL0H03729g	LST8	YNL006w	GO:0016020|GO:0010008|GO:0000300|GO:0030295|GO:0030950|GO:0000139|GO:0031932|GO:0005515|GO:0031234|GO:0005886|GO:0001558|GO:0006457|GO:0006810|GO:0031929|GO:0007165|GO:0031505|GO:0031930|GO:0005773|GO:0005774|GO:0031931	Protein required for the transport of amino acid permease Gap1p from the Golgi to the cell surface
CAGL0I08547g	-2.17165	CAGL0I08547g highly similar to sp P40093 Saccharomyces cerevisiae YER156c, hypothetical start [Candida glabrata] Complete CDS. CAGL0I08547g		YER156c
CAGL0G10219g	2.18825	CAGL0G10219g some similarities with sp P38894 Saccharomyces cerevisiae YHR211w FLO5, hypothetical start [Candida glabrata] Complete CDS. CAGL0G10219g	FLO5	YHR211w	GO:0016020|GO:0009277|GO:0000128|GO:0031225|GO:0005886|GO:0005537|GO:0000501	Lectin-like cell wall protein (flocculin) involved in flocculation, binds to mannose chains on the surface of other cells, confers floc-forming ability that is chymotrypsin resistant but heat labile
CAGL0C05027g	-2.17147	CAGL0C05027g similar to sp P80235 Saccharomyces cerevisiae YAR035w YAT1, hypothetical start [Candida glabrata] Complete CDS. CAGL0C05027g		YAR035w
CAGL0J09790g	-2.16922	CAGL0J09790g highly similar to sp P38988 Saccharomyces cerevisiae YDL198c YHM1, start by similarity [Candida glabrata] Complete CDS. CAGL0J09790g	GGC1	YDL198c	GO:0016020|GO:0006879|GO:0006810|GO:0001408|GO:0005488|GO:0001409|GO:0016021|GO:0000002|GO:0005743|GO:0005739	Mitochondrial GTP/GDP transporter, essential for mitochondrial genome maintenance
CAGL0E06534g	2.18667	CAGL0E06534g highly similar to sp P47077 Saccharomyces cerevisiae YJL010c, start by similarity [Candida glabrata] Complete CDS. CAGL0E06534g	NOP9	YJL010c	GO:0030686|GO:0005634|GO:0003723|GO:0000472|GO:0000056|GO:0000447|GO:0005488|GO:0000480|GO:0005730|GO:0030688	Essential subunit of U3-containing 90S preribosome involved in production of 18S rRNA and assembly of small ribosomal subunit
CAGL0E05038g	2.18251	CAGL0E05038g similar to sp P53115 Saccharomyces cerevisiae YGL150c INO80, hypothetical start [Candida glabrata] Complete CDS. CAGL0E05038g	INO80	YGL150c	GO:0003677|GO:0006338|GO:0005524|GO:0006355|GO:0031011|GO:0004386|GO:0016787|GO:0000166|GO:0006974|GO:0016887|GO:0016568|GO:0005634|GO:0006281|GO:0006348|GO:0003676|GO:0006366|GO:0006350|GO:0043140	ATPase that forms a large complex, containing actin and several actin-related proteins, that has chromatin remodeling activity and 3' to 5' DNA helicase activity in vitro
CAGL0J01463g	2.17569	CAGL0J01463g similar to sp P28319 Saccharomyces cerevisiae YKL096w CWP1 cell wall mannoprotein, start by similarity [Candida glabrata] Complete CDS. CAGL0J01463g	CWP1	YKL096w	GO:0016020|GO:0005621|GO:0005199|GO:0031225|GO:0007047|GO:0009277|GO:0005618|GO:0007039|GO:0006112|GO:0005576|GO:0005886	Cell wall mannoprotein, linked to a beta-1,3- and beta-1,6-glucan heteropolymer through a phosphodiester bond
CAGL0I09152g	2.17208	CAGL0I09152g similar to sp P38336 Saccharomyces cerevisiae YBR257w POP4 involved in processing of tRNAs and rRNAs, start by similarity [Candida glabrata] Complete CDS. CAGL0I09152g	POP4	YBR257w	GO:0016072|GO:0005634|GO:0003723|GO:0005655|GO:0000171|GO:0006364|GO:0004526|GO:0008033|GO:0000172|GO:0042254|GO:0034965|GO:0030677|GO:0006379|GO:0004540	Subunit of both RNase MRP, which cleaves pre-rRNA, and nuclear RNase P, which cleaves tRNA precursors to generate mature 5' ends
CAGL0C01243g	-2.15985	CAGL0C01243g highly similar to sp P07172 Saccharomyces cerevisiae YIL116w HIS5, start by similarity [Candida glabrata] Complete CDS. CAGL0C01243g	HIS5	YIL116w	GO:0016769|GO:0008652|GO:0008152|GO:0006725|GO:0005622|GO:0003824|GO:0009058|GO:0000105|GO:0004400|GO:0008483|GO:0016740|GO:0030170	Histidinol-phosphate aminotransferase, catalyzes the seventh step in histidine biosynthesis
CAGL0I00484g	2.16762	CAGL0I00484g similar to sp P23776 Saccharomyces cerevisiae YLR300w EXG1, start by similarity [Candida glabrata] Complete CDS. CAGL0I00484g	EXG1	YLR300w	GO:0008152|GO:0006073|GO:0003824|GO:0016798|GO:0007047|GO:0009277|GO:0043169|GO:0004553|GO:0016787|GO:0005618|GO:0004338|GO:0005576|GO:0005975	Major exo-1,3-beta-glucanase of the cell wall, involved in cell wall beta-glucan assembly
CAGL0F04697g	-2.15395	CAGL0F04697g similar to sp Q06146 Saccharomyces cerevisiae YLR257w, hypothetical start [Candida glabrata] Complete CDS. CAGL0F04697g		YLR257w
CAGL0K02145g	-2.15049	CAGL0K02145g some similarities with sp P39959 Saccharomyces cerevisiae YER130c, hypothetical start [Candida glabrata] Complete CDS. CAGL0K02145g		YER130c
CAGL0L04598g	-2.1215	CAGL0L04598g highly similar to tr Q06151 Saccharomyces cerevisiae YLR270w or tr O3625P Saccharomyces cerevisiae YOR173w, hypothetical start [Candida glabrata] Complete CDS. CAGL0L04598g	DCS1	YLR270w	GO:0005634|GO:0050072|GO:0000184|GO:0003824|GO:0005737|GO:0000932|GO:0000290|GO:0016787|GO:0016818|GO:0005739	Non-essential hydrolase involved in mRNA decapping, may function in a feedback mechanism to regulate deadenylation, contains pyrophosphatase activity and a HIT (histidine triad) motif
CAGL0K04301g	-2.12098	CAGL0K04301g similar to sp P53233 Saccharomyces cerevisiae YGR052w, hypothetical start [Candida glabrata] Complete CDS. CAGL0K04301g	FMP48	YGR052w	GO:0005524|GO:0016301|GO:0016773|GO:0006468|GO:0004674|GO:0000166|GO:0004672|GO:0016740|GO:0005739|GO:0008150	Putative protein of unknown function
CAGL0H01463g	2.16118	CAGL0H01463g similar to tr Q06632 Saccharomyces cerevisiae YDR301w CFT1 pre-mRNA 3 -end processing factor CF II, start by similarity [Candida glabrata] Complete CDS. CAGL0H01463g	CFT1	YDR301w	GO:0006397|GO:0005634|GO:0003723|GO:0005847|GO:0006369|GO:0006378|GO:0003676|GO:0016074|GO:0006379|GO:0005739|GO:0005849	RNA-binding subunit of the mRNA cleavage and polyadenylation factor
CAGL0A01716g	-2.11989	CAGL0A01716g highly similar to sp P53184 Saccharomyces cerevisiae YGL037c PNC1, start by similarity [Candida glabrata] Complete CDS. CAGL0A01716g	PNC1	YGL037c	GO:0019358|GO:0008936|GO:0005634|GO:0008152|GO:0005777|GO:0003824|GO:0006348|GO:0005737|GO:0016787|GO:0001302|GO:0019363|GO:0000183	Nicotinamidase that converts nicotinamide to nicotinic acid as part of the NAD(+) salvage pathway, required for life span extension by calorie restriction
CAGL0H05137g	-2.11589	CAGL0H05137g highly similar to sp P54115 Saccharomyces cerevisiae YPL061w ALD6, hypothetical start [Candida glabrata] Complete CDS. CAGL0H05137g	ALD6	YPL061w	GO:0000287|GO:0019413|GO:0008152|GO:0055114|GO:0005737|GO:0004030|GO:0006081|GO:0005829|GO:0045333|GO:0005739|GO:0051186|GO:0004029|GO:0016491	Cytosolic aldehyde dehydrogenase, activated by Mg2+ and utilizes NADP+ as the preferred coenzyme
CAGL0H08283g	2.1553	CAGL0H08283g highly similar to sp P38910 Saccharomyces cerevisiae YOR020c HSP10, start by similarity [Candida glabrata] Complete CDS. CAGL0H08283g	HSP10	YOR020c	GO:0006457|GO:0005759|GO:0005524|GO:0051082|GO:0051087|GO:0005739|GO:0042026	Mitochondrial matrix co-chaperonin that inhibits the ATPase activity of Hsp60p, a mitochondrial chaperonin
CAGL0H10428g	2.14253	CAGL0H10428g similar to tr Q07528 Saccharomyces cerevisiae YDL113c, hypothetical start [Candida glabrata] Complete CDS. CAGL0H10428g	ATG20	YDL113c	GO:0016020|GO:0010008|GO:0006810|GO:0032258|GO:0000300|GO:0034498|GO:0007154|GO:0032266|GO:0005737|GO:0035091|GO:0005768|GO:0000407|GO:0015031|GO:0016236	Sorting nexin family member required for the cytoplasm-to-vacuole targeting (Cvt) pathway and for endosomal sorting
CAGL0L02981g	2.13672	CAGL0L02981g no similarity, hypothetical start [Candida glabrata] Complete CDS. CAGL0L02981g
CAGL0H07667g	2.13417	CAGL0H07667g weakly similar to sp P22434 Saccharomyces cerevisiae YGL248w PDE1, hypothetical start [Candida glabrata] Complete CDS. CAGL0H07667g	PDE1	YGL248w	GO:0005575|GO:0006198|GO:0016787|GO:0004114|GO:0004115|GO:0019933	Low-affinity cyclic AMP phosphodiesterase, controls glucose and intracellular acidification-induced cAMP signaling, target of the cAMP-protein kinase A (PKA) pathway
CAGL0A03322g	2.12514	CAGL0A03322g highly similar to sp P53096 Saccharomyces cerevisiae YGL194c HOS2 or sp P32561 Saccharomyces cerevisiae YNL330c RPD3, start by similarity [Candida glabrata] Complete CDS. CAGL0A03322g	HOS2	YGL194c	GO:0004407|GO:0005634|GO:0006355|GO:0032874|GO:0017136|GO:0045835|GO:0016787|GO:0045129|GO:0034967|GO:0006325|GO:0006350|GO:0006914|GO:0000118|GO:0016575|GO:0006476|GO:0016568	Histone deacetylase required for gene activation via specific deacetylation of lysines in H3 and H4 histone tails
CAGL0M07403g	2.10601	CAGL0M07403g similar to tr Q02803 Saccharomyces cerevisiae YPL052w, hypothetical start [Candida glabrata] Complete CDS. CAGL0M07403g	OAZ1	YPL052w	GO:0018193|GO:0005623|GO:0006914|GO:0004857|GO:0030163	Regulator of ornithine decarboxylase (Spe1p), antizyme that binds to Spe1p to regulate ubiquitin-independent degradation
CAGL0D04026g	-2.11171	CAGL0D04026g highly similar to sp P17649 Saccharomyces cerevisiae YGR019w UGA1 4-aminobutyrate aminotransferase, hypothetical start [Candida glabrata] Complete CDS. CAGL0D04026g		YGR019w
CAGL0C03916g	2.10075	CAGL0C03916g weakly similar to sp P40549 Saccharomyces cerevisiae YIL014w MNT3 or sp P53059 Saccharomyces cerevisiae YGL257c MNT2 or sp P39106 Saccharomyces cerevisiae YER001w MNN1, hypothetical start [Candida glabrata] Complete CDS. CAGL0C03916g	MNT3	YIL014w	GO:0016020|GO:0005575|GO:0016757|GO:0006493|GO:0005794|GO:0016021|GO:0000033|GO:0016740|GO:0000139	Alpha-1,3-mannosyltransferase, adds the fourth and fifth alpha-1,3-linked mannose residues to O-linked glycans during protein O-glycosylation
CAGL0C00275g	-2.10813	CAGL0C00275g highly similar to tr Q04432 Saccharomyces cerevisiae YDR533c, start by similarity [Candida glabrata] Complete CDS. CAGL0C00275g	HSP31	YDR533c	GO:0016787|GO:0008234|GO:0008233|GO:0051082|GO:0006950|GO:0008150|GO:0005625	Possible chaperone and cysteine protease with similarity to E. coli Hsp31
CAGL0J10758g	2.09946	CAGL0J10758g highly similar to sp P38795 Saccharomyces cerevisiae YHR074w QNS1, start by similarity [Candida glabrata] Complete CDS. CAGL0J10758g	QNS1	YHR074w	GO:0005634|GO:0005524|GO:0005737|GO:0016874|GO:0006807|GO:0007039|GO:0000166|GO:0016811|GO:0003952|GO:0016810|GO:0009435	Glutamine-dependent NAD(+) synthetase, essential for the formation of NAD(+) from nicotinic acid adenine dinucleotide
CAGL0I03520g	-2.10781	CAGL0I03520g similar to tr Q12082 Saccharomyces cerevisiae YDL157c, start by similarity [Candida glabrata] Complete CDS. CAGL0I03520g		YDL157c
CAGL0I03190g	-2.10762	CAGL0I03190g highly similar to sp P08067 Saccharomyces cerevisiae YEL024w RIP1 Ubiquinol-cytochrome C reductase iron-sulfur protein precursor, hypothetical start [Candida glabrata] Complete CDS. CAGL0I03190g	RIP1	YEL024w	GO:0016020|GO:0009055|GO:0006810|GO:0051537|GO:0005506|GO:0008121|GO:0005750|GO:0055114|GO:0051536|GO:0009060|GO:0046872|GO:0005739|GO:0016491|GO:0005746|GO:0006122	Ubiquinol-cytochrome-c reductase, a Rieske iron-sulfur protein of the mitochondrial cytochrome bc1 complex
CAGL0L12276g	-2.08402	CAGL0L12276g similar to tr Q12014 Saccharomyces cerevisiae YLR090w, hypothetical start [Candida glabrata] Complete CDS. CAGL0L12276g		YLR090w
CAGL0J09878g	2.07251	CAGL0J09878g similar to sp P32367 Saccharomyces cerevisiae YBR123c TFC1, hypothetical start [Candida glabrata] Complete CDS. CAGL0J09878g	TFC1	YBR123c	GO:0005634|GO:0003677|GO:0006355|GO:0000127|GO:0003709|GO:0006350|GO:0006384|GO:0006383	One of six subunits of the RNA polymerase III transcription initiation factor complex (TFIIIC)
CAGL0F01133g	2.0694	CAGL0F01133g similar to sp P48525 Saccharomyces cerevisiae YOL033w MSE1, hypothetical start [Candida glabrata] Complete CDS. CAGL0F01133g	MSE1	YOL033w	GO:0005759|GO:0005524|GO:0005737|GO:0016874|GO:0004818|GO:0000166|GO:0006412|GO:0006424|GO:0004812|GO:0005739	Mitochondrial glutamyl-tRNA synthetase, predicted to be palmitoylated
CAGL0M12969g	-2.07064	CAGL0M12969g similar to sp P40508 Saccharomyces cerevisiae YIL077c, hypothetical start [Candida glabrata] Complete CDS. CAGL0M12969g		YIL077c
CAGL0K00583g	-2.05636	CAGL0K00583g highly similar to sp P25358 Saccharomyces cerevisiae YCR034w V-SNARE bypass mutant, hypothetical start [Candida glabrata] Complete CDS. CAGL0K00583g	FEN1	YCR034w	GO:0016020|GO:0009922|GO:0005783|GO:0030148|GO:0016192|GO:0030497|GO:0016021|GO:0005789|GO:0006633|GO:0008610	Fatty acid elongase, involved in sphingolipid biosynthesis
CAGL0G05808g	2.05878	CAGL0G05808g weakly similar to sp P53882 Saccharomyces cerevisiae YNL176c, start by similarity [Candida glabrata] Complete CDS. CAGL0G05808g		YNL176c
CAGL0G06974g	2.05654	CAGL0G06974g similar to sp P47076 Saccharomyces cerevisiae YJL011c, start by similarity [Candida glabrata] Complete CDS. CAGL0G06974g	RPC17	YJL011c	GO:0005634|GO:0005666|GO:0003824|GO:0003899|GO:0000166|GO:0006350|GO:0006384|GO:0044237	RNA polymerase III subunit C17
CAGL0H06853g	2.05334	CAGL0H06853g highly similar to sp Q04894 Saccharomyces cerevisiae YMR318c, start by similarity [Candida glabrata] Complete CDS. CAGL0H06853g	ADH6	YMR318c	GO:0033833|GO:0033859|GO:0055114|GO:0006066|GO:0045454|GO:0006081|GO:0008270|GO:0016491|GO:0008152|GO:0003824|GO:0005488|GO:0005625|GO:0006417|GO:0008106|GO:0033845|GO:0043094|GO:0046872|GO:0043284|GO:0006412	NADPH-dependent medium chain alcohol dehydrogenase with broad substrate specificity
CAGL0A04103g	-2.04775	CAGL0A04103g similar to tr Q05776 Saccharomyces cerevisiae YLR193c MSF1, start by similarity [Candida glabrata] Complete CDS. CAGL0A04103g		YLR193c
CAGL0A02046g	2.05103	CAGL0A02046g similar to sp Q02805 Saccharomyces cerevisiae YOR018w ROD1 or sp P43602 Saccharomyces cerevisiae YFR022w, start by similarity [Candida glabrata] Complete CDS. CAGL0A02046g	ROD1	YOR018w	GO:0016020|GO:0003674|GO:0042493|GO:0005886	Membrane protein
CAGL0D00506g	-2.04187	CAGL0D00506g similar to sp P34234 Saccharomyces cerevisiae YKL183w, hypothetical start [Candida glabrata] Complete CDS. CAGL0D00506g	LOT5	YKL183w	GO:0016072|GO:0003674|GO:0042254|GO:0005634|GO:0009451|GO:0008150|GO:0005737	Protein of unknown function
CAGL0E03850g	-2.03133	CAGL0E03850g highly similar to sp P21801 Saccharomyces cerevisiae YLL041c SDH2 succinate dehydrogenase iron-sulfur protein subunit, hypothetical start [Candida glabrata] Complete CDS. CAGL0E03850g	SDH2	YLL041c	GO:0016020|GO:0051537|GO:0005506|GO:0006121|GO:0055114|GO:0006099|GO:0005749|GO:0051539|GO:0005739|GO:0051538|GO:0016491|GO:0006810|GO:0009055|GO:0051536|GO:0046872|GO:0005743|GO:0008177	Iron-sulfur protein subunit of succinate dehydrogenase (Sdh1p, Sdh2p, Sdh3p, Sdh4p), which couples the oxidation of succinate to the transfer of electrons to ubiquinone
CAGL0M02079g	2.04831	CAGL0M02079g similar to sp P39011 Saccharomyces cerevisiae YPL161c BEM4 bud emergence protein, start by similarity [Candida glabrata] Complete CDS. CAGL0M02079g	BEM4	YPL161c	GO:0005634|GO:0030036|GO:0005737|GO:0019236|GO:0003674|GO:0030010|GO:0007266|GO:0010526|GO:0005096	Protein involved in establishment of cell polarity and bud emergence
CAGL0H03091g	2.04772	CAGL0H03091g highly similar to sp P52920 Saccharomyces cerevisiae YGL091c NBP35 nucleotide-binding protein, start by similarity [Candida glabrata] Complete CDS. CAGL0H03091g	NBP35	YGL091c	GO:0005634|GO:0005524|GO:0005506|GO:0005737|GO:0005625|GO:0016226|GO:0000166|GO:0051539|GO:0005739|GO:0016887	Essential iron-sulfur cluster binding protein localized in the cytoplasm
CAGL0M03377g	-2.03068	CAGL0M03377g highly similar to sp P32775 Saccharomyces cerevisiae YEL011w GLC3, hypothetical start [Candida glabrata] Complete CDS. CAGL0M03377g	GLC3	YEL011w	GO:0003844|GO:0003824|GO:0005737|GO:0004553|GO:0005978|GO:0043169|GO:0016757|GO:0005975|GO:0016740	Glycogen branching enzyme, involved in glycogen accumulation
CAGL0H07337g	2.04301	CAGL0H07337g no similarity, hypothetical start [Candida glabrata] Complete CDS. CAGL0H07337g
CAGL0L12210g	2.04165	CAGL0L12210g similar to tr Q12150 Saccharomyces cerevisiae YLR087c, hypothetical start [Candida glabrata] Complete CDS. CAGL0L12210g	CSF1	YLR087c	GO:0016020|GO:0003674|GO:0007039|GO:0016021|GO:0005739|GO:0006113	Protein required for fermentation at low temperature
CAGL0G04763g	2.03333	CAGL0G04763g some similarities with sp Q99188 Saccharomyces cerevisiae YOR107w RGS2, hypothetical start [Candida glabrata] Complete CDS. CAGL0G04763g	RGS2	YOR107w	GO:0005634|GO:0004871|GO:0005737|GO:0007188|GO:0005096	Negative regulator of glucose-induced cAMP signaling
CAGL0L02321g	2.03105	CAGL0L02321g highly similar to sp Q02196 Saccharomyces cerevisiae YKL001c MET14 ATP adenosine-5 -phosphosulfate 3 -phosphotransferase, hypothetical start [Candida glabrata] Complete CDS. CAGL0L02321g	MET14	YKL001c	GO:0000103|GO:0042493|GO:0008652|GO:0005524|GO:0016301|GO:0005622|GO:0004020|GO:0005737|GO:0006555|GO:0000166|GO:0019344|GO:0016740|GO:0016772|GO:0009086	Adenylylsulfate kinase, required for sulfate assimilation and involved in methionine metabolism
CAGL0K11319g	2.02482	CAGL0K11319g similar to tr Q03787 Saccharomyces cerevisiae YDR249c, start by similarity [Candida glabrata] Complete CDS. CAGL0K11319g		YDR249c
CAGL0K02167g	2.0157	CAGL0K02167g similar to sp P38990 Saccharomyces cerevisiae YER129w Serine/threonine-protein kinase, start by similarity [Candida glabrata] Complete CDS. CAGL0K02167g	SAK1	YER129w	GO:0006006|GO:0005524|GO:0016301|GO:0006468|GO:0006417|GO:0005737|GO:0004674|GO:0000166|GO:0004672|GO:0006261|GO:0016740	Upstream serine/threonine kinase for the SNF1 complex
CAGL0M12683g	2.01293	CAGL0M12683g similar to sp P40514 Saccharomyces cerevisiae YIL067c, hypothetical start [Candida glabrata] Complete CDS. CAGL0M12683g		YIL067c
CAGL0J10802g	-2.02743	CAGL0J10802g highly similar to gi S0007455 Saccharomyces cerevisiae YHR072wa NOP10, start by similarity [Candida glabrata] Complete CDS. CAGL0J10802g		e YHR07
CAGL0I03212g	2.01282	CAGL0I03212g no similarity, hypothetical start [Candida glabrata] Complete CDS. CAGL0I03212g
CAGL0J03872g	2.00507	CAGL0J03872g similar to sp Q01919 Saccharomyces cerevisiae YOR233w KIN4 ser/thr protein kinase or tr Q03002 Saccharomyces cerevisiae YPL141c, start by similarity [Candida glabrata] Complete CDS. CAGL0J03872g	KIN4	YOR233w	GO:0016072|GO:0005938|GO:0005524|GO:0016301|GO:0005816|GO:0006468|GO:0005935|GO:0042254|GO:0004674|GO:0000166|GO:0004672|GO:0031578|GO:0016740	Serine/threonine protein kinase that inhibits the mitotic exit network (MEN) when the spindle position checkpoint is activated
CAGL0F07007g	-2.02131	CAGL0F07007g highly similar to sp P53170 Saccharomyces cerevisiae YGL059w, hypothetical start [Candida glabrata] Complete CDS. CAGL0F07007g	PKP2	YGL059w	GO:0005524|GO:0016301|GO:0015976|GO:0018105|GO:0004672|GO:0043086|GO:0005739|GO:0016740|GO:0004740	Mitochondrial protein kinase that negatively regulates activity of the pyruvate dehydrogenase complex by phosphorylating the ser-133 residue of the Pda1p subunit
CAGL0F06325g	-2.00036	CAGL0F06325g similar to sp P46679 Saccharomyces cerevisiae YMR053c STB2 SIN3 binding protein or sp P36085 Saccharomyces cerevisiae YKL072w STB6, hypothetical start [Candida glabrata] Complete CDS. CAGL0F06325g	STB2	YMR053c	GO:0005634|GO:0016580|GO:0016564|GO:0016575	Protein that interacts with Sin3p in a two-hybrid assay and is part of a large protein complex with Sin3p and Stb1p

## Sheet: enriched processes
SFY92 vs SFY114 genes downregulated : Biological process
GOID	GO_term	Cluster frequency	Background frequency	P-value	S. cerevisiae homolog gene(s) annotated to the term
19752	carboxylic acid metabolic process	22 out of 92 genes, 23.9%	344 out of 7167 background genes, 4.8%	6e-08	YAT1/YAR035W:UGA2/YBR006W:HIS7/YBR248C:FEN1/YCR034W:LYS21/YDL131W:PRO1/YDR300C:HIS1/YER055C:ALD5/YER073W:OLE1/YGL055W:POX1/YGL205W:ENO1/YGR254W:HIS5/YIL116W:POT1/YIL160C:FOX2/YKR009C:FBP1/YLR377C:LEU4/YNL104C:LYS9/YNR050C:ARG1/YOL058W:MDH2/YOL126C:ARG8/YOL140W:HIS3/YOR202W:ALD6/YPL061W
43436	oxoacid metabolic process	22 out of 92 genes, 23.9%	344 out of 7167 background genes, 4.8%	6e-08	YAT1/YAR035W:UGA2/YBR006W:HIS7/YBR248C:FEN1/YCR034W:LYS21/YDL131W:PRO1/YDR300C:HIS1/YER055C:ALD5/YER073W:OLE1/YGL055W:POX1/YGL205W:ENO1/YGR254W:HIS5/YIL116W:POT1/YIL160C:FOX2/YKR009C:FBP1/YLR377C:LEU4/YNL104C:LYS9/YNR050C:ARG1/YOL058W:MDH2/YOL126C:ARG8/YOL140W:HIS3/YOR202W:ALD6/YPL061W
6082	organic acid metabolic process	22 out of 92 genes, 23.9%	345 out of 7167 background genes, 4.8%	6.35e-08	YAT1/YAR035W:UGA2/YBR006W:HIS7/YBR248C:FEN1/YCR034W:LYS21/YDL131W:PRO1/YDR300C:HIS1/YER055C:ALD5/YER073W:OLE1/YGL055W:POX1/YGL205W:ENO1/YGR254W:HIS5/YIL116W:POT1/YIL160C:FOX2/YKR009C:FBP1/YLR377C:LEU4/YNL104C:LYS9/YNR050C:ARG1/YOL058W:MDH2/YOL126C:ARG8/YOL140W:HIS3/YOR202W:ALD6/YPL061W
42180	cellular ketone metabolic process	22 out of 92 genes, 23.9%	359 out of 7167 background genes, 5.0%	1.36e-07	YAT1/YAR035W:UGA2/YBR006W:HIS7/YBR248C:FEN1/YCR034W:LYS21/YDL131W:PRO1/YDR300C:HIS1/YER055C:ALD5/YER073W:OLE1/YGL055W:POX1/YGL205W:ENO1/YGR254W:HIS5/YIL116W:POT1/YIL160C:FOX2/YKR009C:FBP1/YLR377C:LEU4/YNL104C:LYS9/YNR050C:ARG1/YOL058W:MDH2/YOL126C:ARG8/YOL140W:HIS3/YOR202W:ALD6/YPL061W
16053	organic acid biosynthetic process	14 out of 92 genes, 15.2%	146 out of 7167 background genes, 2.0%	1.03e-06	HIS7/YBR248C:FEN1/YCR034W:LYS21/YDL131W:PRO1/YDR300C:HIS1/YER055C:ALD5/YER073W:OLE1/YGL055W:HIS5/YIL116W:LEU4/YNL104C:LYS9/YNR050C:ARG1/YOL058W:ARG8/YOL140W:HIS3/YOR202W:ALD6/YPL061W
46394	carboxylic acid biosynthetic process	14 out of 92 genes, 15.2%	146 out of 7167 background genes, 2.0%	1.03e-06	HIS7/YBR248C:FEN1/YCR034W:LYS21/YDL131W:PRO1/YDR300C:HIS1/YER055C:ALD5/YER073W:OLE1/YGL055W:HIS5/YIL116W:LEU4/YNL104C:LYS9/YNR050C:ARG1/YOL058W:ARG8/YOL140W:HIS3/YOR202W:ALD6/YPL061W
44283	small molecule biosynthetic process	19 out of 92 genes, 20.7%	334 out of 7167 background genes, 4.7%	8.67e-06	HIS7/YBR248C:FEN1/YCR034W:LYS21/YDL131W:PRO1/YDR300C:HIS1/YER055C:ALD5/YER073W:PNC1/YGL037C:OLE1/YGL055W:ENO1/YGR254W:HIS5/YIL116W:FBP1/YLR377C:LEU4/YNL104C:LYS9/YNR050C:ARG1/YOL058W:MDH2/YOL126C:ARG8/YOL140W:HIS3/YOR202W:ALD6/YPL061W:YIG1/YPL201C
15980	energy derivation by oxidation of organic compounds	13 out of 92 genes, 14.1%	146 out of 7167 background genes, 2.0%	9.66e-06	COR1/YBL045C:SDH4/YDR178W:GLC3/YEL011W:RIP1/YEL024W:GIP2/YER054C:QCR6/YFR033C:CYC1/YJR048W:MDH1/YKL085W:SDH3/YKL141W:SDH2/YLL041C:NDI1/YML120C:PGM2/YMR105C:YIG1/YPL201C
22900	electron transport chain	7 out of 92 genes, 7.6%	28 out of 7167 background genes, 0.4%	1.22e-05	SDH4/YDR178W:RIP1/YEL024W:QCR6/YFR033C:CYC1/YJR048W:SDH3/YKL141W:SDH2/YLL041C:NDI1/YML120C
22904	respiratory electron transport chain	7 out of 92 genes, 7.6%	28 out of 7167 background genes, 0.4%	1.22e-05	SDH4/YDR178W:RIP1/YEL024W:QCR6/YFR033C:CYC1/YJR048W:SDH3/YKL141W:SDH2/YLL041C:NDI1/YML120C
42773	ATP synthesis coupled electron transport	7 out of 92 genes, 7.6%	28 out of 7167 background genes, 0.4%	1.22e-05	SDH4/YDR178W:RIP1/YEL024W:QCR6/YFR033C:CYC1/YJR048W:SDH3/YKL141W:SDH2/YLL041C:NDI1/YML120C
42775	mitochondrial ATP synthesis coupled electron transport	7 out of 92 genes, 7.6%	28 out of 7167 background genes, 0.4%	1.22e-05	SDH4/YDR178W:RIP1/YEL024W:QCR6/YFR033C:CYC1/YJR048W:SDH3/YKL141W:SDH2/YLL041C:NDI1/YML120C
55114	oxidation reduction	7 out of 92 genes, 7.6%	28 out of 7167 background genes, 0.4%	1.22e-05	SDH4/YDR178W:RIP1/YEL024W:QCR6/YFR033C:CYC1/YJR048W:SDH3/YKL141W:SDH2/YLL041C:NDI1/YML120C
6091	generation of precursor metabolites and energy	14 out of 92 genes, 15.2%	186 out of 7167 background genes, 2.6%	2.33e-05	COR1/YBL045C:SDH4/YDR178W:GLC3/YEL011W:RIP1/YEL024W:GIP2/YER054C:QCR6/YFR033C:ENO1/YGR254W:CYC1/YJR048W:MDH1/YKL085W:SDH3/YKL141W:SDH2/YLL041C:NDI1/YML120C:PGM2/YMR105C:YIG1/YPL201C
44281	small molecule metabolic process	29 out of 92 genes, 31.5%	839 out of 7167 background genes, 11.7%	8.37e-05	YAT1/YAR035W:UGA2/YBR006W:HIS7/YBR248C:FEN1/YCR034W:LYS21/YDL131W:PRO1/YDR300C:GLC3/YEL011W:GIP2/YER054C:HIS1/YER055C:ALD5/YER073W:PNC1/YGL037C:OLE1/YGL055W:POX1/YGL205W:UGA1/YGR019W:ENO1/YGR254W:HIS5/YIL116W:POT1/YIL160C:FOX2/YKR009C:FBP1/YLR377C:NDI1/YML120C:PGM2/YMR105C:LEU4/YNL104C:LYS9/YNR050C:ARG1/YOL058W:MDH2/YOL126C:ARG8/YOL140W:HIS3/YOR202W:ALD6/YPL061W:YIG1/YPL201C
32787	monocarboxylic acid metabolic process	11 out of 92 genes, 12.0%	137 out of 7167 background genes, 1.9%	0.00034	YAT1/YAR035W:FEN1/YCR034W:ALD5/YER073W:OLE1/YGL055W:POX1/YGL205W:ENO1/YGR254W:POT1/YIL160C:FOX2/YKR009C:FBP1/YLR377C:MDH2/YOL126C:ALD6/YPL061W
8652	cellular amino acid biosynthetic process	10 out of 92 genes, 10.9%	112 out of 7167 background genes, 1.6%	0.0004	HIS7/YBR248C:LYS21/YDL131W:PRO1/YDR300C:HIS1/YER055C:HIS5/YIL116W:LEU4/YNL104C:LYS9/YNR050C:ARG1/YOL058W:ARG8/YOL140W:HIS3/YOR202W
6119	oxidative phosphorylation	7 out of 92 genes, 7.6%	46 out of 7167 background genes, 0.6%	0.00046	SDH4/YDR178W:RIP1/YEL024W:QCR6/YFR033C:CYC1/YJR048W:SDH3/YKL141W:SDH2/YLL041C:NDI1/YML120C
9309	amine biosynthetic process	10 out of 92 genes, 10.9%	120 out of 7167 background genes, 1.7%	0.00076	HIS7/YBR248C:LYS21/YDL131W:PRO1/YDR300C:HIS1/YER055C:HIS5/YIL116W:LEU4/YNL104C:LYS9/YNR050C:ARG1/YOL058W:ARG8/YOL140W:HIS3/YOR202W
105	histidine biosynthetic process	4 out of 92 genes, 4.3%	9 out of 7167 background genes, 0.1%	0.00086	HIS7/YBR248C:HIS1/YER055C:HIS5/YIL116W:HIS3/YOR202W
6547	histidine metabolic process	4 out of 92 genes, 4.3%	9 out of 7167 background genes, 0.1%	0.00086	HIS7/YBR248C:HIS1/YER055C:HIS5/YIL116W:HIS3/YOR202W
9075	histidine family amino acid metabolic process	4 out of 92 genes, 4.3%	9 out of 7167 background genes, 0.1%	0.00086	HIS7/YBR248C:HIS1/YER055C:HIS5/YIL116W:HIS3/YOR202W
9076	histidine family amino acid biosynthetic process	4 out of 92 genes, 4.3%	9 out of 7167 background genes, 0.1%	0.00086	HIS7/YBR248C:HIS1/YER055C:HIS5/YIL116W:HIS3/YOR202W
45333	cellular respiration	9 out of 92 genes, 9.8%	99 out of 7167 background genes, 1.4%	0.00121	COR1/YBL045C:SDH4/YDR178W:RIP1/YEL024W:QCR6/YFR033C:CYC1/YJR048W:MDH1/YKL085W:SDH3/YKL141W:SDH2/YLL041C:NDI1/YML120C
6519	cellular amino acid and derivative metabolic process	13 out of 92 genes, 14.1%	255 out of 7167 background genes, 3.6%	0.00554	YAT1/YAR035W:UGA2/YBR006W:HIS7/YBR248C:LYS21/YDL131W:PRO1/YDR300C:HIS1/YER055C:UGA1/YGR019W:HIS5/YIL116W:LEU4/YNL104C:LYS9/YNR050C:ARG1/YOL058W:ARG8/YOL140W:HIS3/YOR202W
6121	mitochondrial electron transport, succinate to ubiquinone	3 out of 92 genes, 3.3%	5 out of 7167 background genes, 0.1%	0.00569	SDH4/YDR178W:SDH3/YKL141W:SDH2/YLL041C
9308	amine metabolic process	13 out of 92 genes, 14.1%	262 out of 7167 background genes, 3.7%	0.00738	YAT1/YAR035W:UGA2/YBR006W:HIS7/YBR248C:LYS21/YDL131W:PRO1/YDR300C:HIS1/YER055C:UGA1/YGR019W:HIS5/YIL116W:LEU4/YNL104C:LYS9/YNR050C:ARG1/YOL058W:ARG8/YOL140W:HIS3/YOR202W
SFY92 vs SFY114 genes downregulated : Component
GOID	GO_term	Cluster frequency	Background frequency	P-value	S. cerevisiae homolog gene(s) annotated to the term
5739	mitochondrion	37 out of 92 genes, 40.2%	1121 out of 7167 background genes, 15.6%	8.48e-07	YAT1/YAR035W:COR1/YBL045C:YRO2/YBR054W:YDL157C:GGC1/YDL198C:SDH4/YDR178W:CTA1/YDR256C:RIP1/YEL024W:ALD5/YER073W:QCR6/YFR033C:PKP2/YGL059W:TAM41/YGR046W:FMP48/YGR052W:PIL1/YGR086C:FMP43/YGR243W:ENO1/YGR254W:YIL077C:ACO2/YJL200C:CYC1/YJR048W:MDH1/YKL085W:SDH3/YKL141W:SDH2/YLL041C:XDJ1/YLR090W:UPS1/YLR193C:DCS1/YLR270W:DIC1/YLR348C:ATG33/YLR356W:NDI1/YML120C:MSC1/YML128C:LEU4/YNL104C:YNL144C:YNL208W…
5746	mitochondrial respiratory chain	6 out of 92 genes, 6.5%	27 out of 7167 background genes, 0.4%	7.77e-05	COR1/YBL045C:SDH4/YDR178W:RIP1/YEL024W:QCR6/YFR033C:SDH3/YKL141W:SDH2/YLL041C
70469	respiratory chain	6 out of 92 genes, 6.5%	27 out of 7167 background genes, 0.4%	7.77e-05	COR1/YBL045C:SDH4/YDR178W:RIP1/YEL024W:QCR6/YFR033C:SDH3/YKL141W:SDH2/YLL041C
5737	cytoplasm	71 out of 92 genes, 77.2%	3798 out of 7167 background genes, 53.0%	0.00011	VPS8/YAL002W:YAT1/YAR035W:COR1/YBL045C:UGA2/YBR006W:YRO2/YBR054W:UBX7/YBR273C:FEN1/YCR034W:YDL157C:GGC1/YDL198C:SDH4/YDR178W:CTA1/YDR256C:PRO1/YDR300C:IZH1/YDR492W:YEL007W:GLC3/YEL011W:RIP1/YEL024W:GIP2/YER054C:ALD5/YER073W:YER156C:QCR6/YFR033C:PNC1/YGL037C:OLE1/YGL055W:PKP2/YGL059W:POX1/YGL205W:TAM41/YGR046W:FMP48/YGR052W:PIL1/YGR086C:TPO2/YGR138C:FMP43/YGR243W:ENO1/YGR254W:RTC3/YHR087W:PEX18/YH…
5622	intracellular	84 out of 92 genes, 91.3%	5142 out of 7167 background genes, 71.7%	0.00029	VPS8/YAL002W:YAT1/YAR035W:RRN10/YBL025W:COR1/YBL045C:UGA2/YBR006W:YRO2/YBR054W:NRG2/YBR066C:POL30/YBR088C:HIS7/YBR248C:UBX7/YBR273C:FEN1/YCR034W:LYS21/YDL131W:YDL157C:GGC1/YDL198C:SDH4/YDR178W:CTA1/YDR256C:PRO1/YDR300C:IZH1/YDR492W:YEL007W:GLC3/YEL011W:RIP1/YEL024W:MIG3/YER028C:GIP2/YER054C:HIS1/YER055C:ALD5/YER073W:YER156C:QCR6/YFR033C:PDR1/YGL013C:PNC1/YGL037C:OLE1/YGL055W:PKP2/YGL059W:SUT1/YGL…
44444	cytoplasmic part	57 out of 92 genes, 62.0%	2843 out of 7167 background genes, 39.7%	0.00099	VPS8/YAL002W:YAT1/YAR035W:COR1/YBL045C:YRO2/YBR054W:UBX7/YBR273C:FEN1/YCR034W:YDL157C:GGC1/YDL198C:SDH4/YDR178W:CTA1/YDR256C:IZH1/YDR492W:RIP1/YEL024W:GIP2/YER054C:ALD5/YER073W:QCR6/YFR033C:PNC1/YGL037C:OLE1/YGL055W:PKP2/YGL059W:POX1/YGL205W:TAM41/YGR046W:FMP48/YGR052W:PIL1/YGR086C:TPO2/YGR138C:FMP43/YGR243W:ENO1/YGR254W:PEX18/YHR160C:YIL077C:POT1/YIL160C:ACO2/YJL200C:CYC1/YJR048W:MDH1/YKL085W:YP…
31907	microbody lumen	4 out of 92 genes, 4.3%	12 out of 7167 background genes, 0.2%	0.001	CTA1/YDR256C:POX1/YGL205W:POT1/YIL160C:FOX2/YKR009C

## Sheet: coregulated by SFY92 and GOFs
accessions	SFY92	SFY101	SFY103	SFY105	SFY109	SFY111	SFY115	SFY116	description	Sc common name	Sc homolog SGD
CAGL0A00473g	255.963	1.32874	284.734	44.6156	1.18705	-1.41574	-1.09513	-1.15519	CAGL0A00473g similar to sp P25339 Saccharomyces cerevisiae YGL014w, hypothetical start [Candida glabrata] Complete CDS. CAGL0A00473g	PUF4	YGL014w
CAGL0D06512g	7.83969	1.40495	1.26879	1.5769	1.72211	2.15863	1.27192	1.20522	CAGL0D06512g some similarities with sp P04821 Saccharomyces cerevisiae YLR310c CDC25 or sp P14771 Saccharomyces cerevisiae YLL016w SDC25, hypothetical start [Candida glabrata] Complete CDS. CAGL0D06512g	CDC25	YLR310c
CAGL0J08888g	6.39525	2.31501	-1.3592	-1.80594	-1.35063	-1.93972	-1.44328	-1.65862	CAGL0J08888g similar to sp P53378 Saccharomyces cerevisiae YLR212c TUB4 gamma tubulin, start by similarity [Candida glabrata] Complete CDS. CAGL0J08888g		YLR212c
CAGL0G07733g	5.88818	2.48414	-1.15423	-1.41307	-1.16002	-1.37951	-1.22058	-1.38353	CAGL0G07733g highly similar to sp P36113 Saccharomyces cerevisiae YKR017c, hypothetical start [Candida glabrata] Complete CDS. CAGL0G07733g		YKR017c
CAGL0F03971g	5.65378	1.70663	-1.57105	-1.85973	-1.87899	-1.9479	-1.7184	-2.35508	CAGL0F03971g weakly similar to sp Q03661 Saccharomyces cerevisiae YMR219w ESC1 Establishes Silent Chromatin, hypothetical start [Candida glabrata] Complete CDS. CAGL0F03971g	ESC1	YMR219w
CAGL0L10252g	5.27974	2.21455	-1.13336	-1.44534	-1.41538	-1.90652	-1.20145	-1.20512	CAGL0L10252g similar to sp P50275 Saccharomyces cerevisiae YOR058c ASE1 microtubule-associated protein, start by similarity [Candida glabrata] Complete CDS. CAGL0L10252g	ASE1	YOR058c
CAGL0J08316g	5.18953	-1.09825	-1.43068	-2.15376	-1.78476	-1.54813	-1.86445	-1.92498	CAGL0J08316g highly similar to sp P08465 Saccharomyces cerevisiae YNL277w MET2 homoserine O-acetyltransferase, hypothetical start [Candida glabrata] Complete CDS. CAGL0J08316g	MET2	YNL277w
CAGL0D01270g	5.07147	1.01243	-1.63361	-16.0059	-1.96111	-2.9444	-1.79645	-2.07782	CAGL0D01270g some similarities with sp P41902 Saccharomyces cerevisiae YOR031w CRS5, hypothetical start [Candida glabrata] Complete CDS. CAGL0D01270g	CRS5	YOR031w
CAGL0H08602g	4.79702	2.69442	-1.84659	-3.93638	-2.37012	-3.45233	-2.38328	-2.87536	CAGL0H08602g similar to sp P08425 Saccharomyces cerevisiae YPR047w MSF1, hypothetical start [Candida glabrata] Complete CDS. CAGL0H08602g	MSF1	YPR047w
CAGL0I02112g	4.09434	2.22935	-2.01155	-5.96138	-2.13787	-3.98997	-2.73904	-2.32388	CAGL0I02112g weakly similar to sp P38854 Saccharomyces cerevisiae YHR159w, start by similarity [Candida glabrata] Complete CDS. CAGL0I02112g		YHR159w
CAGL0L08294g	3.96135	2.69189	1.05647	-1.28433	-1.16608	-1.80427	1.0102	1.01824	CAGL0L08294g similar to sp P38928 Saccharomyces cerevisiae YIL140w SRO4 required for axial pattern of budding, start by similarity [Candida glabrata] Complete CDS. CAGL0L08294g	AXL2	YIL140w
CAGL0A04565g	3.77048	2.06498	1.00333	1.01738	1.05655	-1.27573	1.0752	-1.01398	CAGL0A04565g similar to sp P25302 Saccharomyces cerevisiae YER111c SWI4, start by similarity [Candida glabrata] Complete CDS. CAGL0A04565g	SWI4	YER111c
CAGL0B01727g	3.68325	2.29163	-1.58718	-1.49943	-1.71916	-1.52993	-1.57323	-1.60186	CAGL0B01727g similar to tr Q04585 Saccharomyces cerevisiae YDR109c, hypothetical start [Candida glabrata] Complete CDS. CAGL0B01727g		YDR109c
CAGL0F07029g	3.66181	-1.17926	1.65096	2.98166	1.01415	2.33053	-1.16275	1.20245	CAGL0F07029g highly similar to sp P53128 Saccharomyces cerevisiae YGL125w MET13, start by similarity [Candida glabrata] Complete CDS. CAGL0F07029g	MET13	YGL125w
CAGL0I09988g	3.4439	2.83435	-1.42544	-1.23388	-1.39002	-1.05092	-1.25683	-1.37042	CAGL0I09988g similar to tr Q12161 Saccharomyces cerevisiae YOL054w, start by similarity [Candida glabrata] Complete CDS. CAGL0I09988g	PSH1	YOL054w
CAGL0I10813g	3.19935	1.71034	-1.39791	-2.6282	-1.4514	-2.18663	-1.57173	-1.57177	CAGL0I10813g weakly similar to sp P38290 Saccharomyces cerevisiae YBR165w Ubiquitin-conjugating enzyme suppressor 1, hypothetical start [Candida glabrata] Complete CDS. CAGL0I10813g		YBR165w
CAGL0F03641g	3.16623	1.01217	-1.30468	-2.23772	-1.54827	-1.76748	-1.34682	-1.41362	CAGL0F03641g some similarities with sp Q03730 Saccharomyces cerevisiae YML018c, hypothetical start [Candida glabrata] Complete CDS. CAGL0F03641g		YML018c
CAGL0F01815g	3.1625	1.71956	-1.30237	-3.12294	-1.65967	-1.77053	-1.80568	-1.8936	CAGL0F01815g similar to KLLA0D01243g Kluyveromyces lactis and DEHA0E07447g Debaryomyces hansenii, hypothetical start [Candida glabrata] Complete CDS. CAGL0F01815g
CAGL0M09669g	3.14118	1.65813	-2.15603	-4.09606	-2.42689	-3.5877	-3.0532	-3.16389	CAGL0M09669g weakly similar to sp Q03792 Saccharomyces cerevisiae YMR154c calpain-like cysteine protease, hypothetical start [Candida glabrata] Complete CDS. CAGL0M09669g	RIM13	YMR154c
CAGL0J00759g	3.09953	2.03581	1.0679	-1.34986	1.04195	-1.43197	-1.05873	-1.19005	CAGL0J00759g similar to sp P47054 Saccharomyces cerevisiae YJL039c NUP192, start by similarity [Candida glabrata] Complete CDS. CAGL0J00759g	NUP192	YJL039c
CAGL0D02354g	3.06996	1.41347	-1.30237	-2.27171	-1.57993	-2.32015	-1.62788	-1.6924	CAGL0D02354g similar to tr Q12186 Saccharomyces cerevisiae YLR116w MSL5 branch point bridging protein, start by similarity [Candida glabrata] Complete CDS. CAGL0D02354g	MSL5	YLR116w
CAGL0M09911g	2.93415	1.67092	-1.68853	-2.65802	-1.88284	-2.44825	-1.87744	-1.87563	CAGL0M09911g highly similar to sp Q06063 Saccharomyces cerevisiae YLR405w, hypothetical start [Candida glabrata] Complete CDS. CAGL0M09911g	DUS4	YLR405w
CAGL0M08844g	2.84239	3.24626	1.41104	2.1322	1.96651	1.79665	1.74044	1.47599	CAGL0M08844g similar to tr Q12504 Saccharomyces cerevisiae YDR257c, start by similarity [Candida glabrata] Complete CDS. CAGL0M08844g	SET7	YDR257c
CAGL0G02387g	2.82823	2.10853	1.08821	-1.07002	-1.0114	-1.40544	1.11182	1.07388	CAGL0G02387g weakly similar to sp P36166 Saccharomyces cerevisiae YKR090w, start by similarity [Candida glabrata] Complete CDS. CAGL0G02387g	PXL1	YKR090w
CAGL0A04587g	2.79659	1.39226	-1.49293	-2.30253	-1.60374	-2.25937	-1.89811	-1.27543	CAGL0A04587g similar to sp P38179 Saccharomyces cerevisiae YBL082c RHK1 mannosyltransferase, hypothetical start [Candida glabrata] Complete CDS. CAGL0A04587g	ALG3	YBL082c
CAGL0G01474g	2.78292	1.4522	-1.96849	-1.37583	-1.23167	-1.14233	-1.49598	-2.04336	CAGL0G01474g similar to sp P53958 Saccharomyces cerevisiae YNL042w BOP3, hypothetical start [Candida glabrata] Complete CDS. CAGL0G01474g	BOP3	YNL042w
CAGL0I09196g	2.63086	2.19616	1.11515	1.2439	-1.20121	-1.09383	-1.04549	1.02506	CAGL0I09196g weakly similar to sp P38338 Saccharomyces cerevisiae YBR259w, hypothetical start [Candida glabrata] Complete CDS. CAGL0I09196g		YBR259w
CAGL0J07700g	2.5889	2.31851	1.12563	-1.07114	-1.17537	-1.1469	1.12233	1.17626	CAGL0J07700g similar to sp P53854 Saccharomyces cerevisiae YNL245c, start by similarity [Candida glabrata] Complete CDS. CAGL0J07700g	CWC25	YNL245c
CAGL0I06578g	2.56481	1.19781	-1.50541	-1.85245	-1.80384	-1.89696	-2.20648	-1.7125	CAGL0I06578g similar to sp P10356 Saccharomyces cerevisiae YER152c, hypothetical start [Candida glabrata] Complete CDS. CAGL0I06578g		YER152c
CAGL0C02365g	2.52384	1.08242	-3.5445	-4.52848	-2.78819	-2.01331	-3.57242	-3.92792	CAGL0C02365g no similarity, hypothetical start [Candida glabrata] Complete CDS. CAGL0C02365g
CAGL0I01496g	2.42898	1.85111	-1.07875	-2.28607	-1.16191	-1.58913	-1.25243	-1.33212	CAGL0I01496g highly similar to sp P12398 Saccharomyces cerevisiae YJR045c SSC1 or sp P39987 Saccharomyces cerevisiae YEL030w ECM10, start by similarity [Candida glabrata] Complete CDS. CAGL0I01496g	SSC1	YJR045c
CAGL0M09735g	2.41102	1.77614	1.49788	-3.30174	-1.24241	-1.58231	-1.27124	-1.10006	CAGL0M09735g similar to sp Q02574 Saccharomyces cerevisiae YLR288c G2-specific checkpoint protein, start by similarity [Candida glabrata] Complete CDS. CAGL0M09735g	MEC3	YLR288c
CAGL0I05934g	2.3872	1.17274	-2.56664	-3.93968	-1.97364	-2.73132	-2.53594	-2.4999	CAGL0I05934g similar to sp P47009 Saccharomyces cerevisiae YJL144w, hypothetical start [Candida glabrata] Complete CDS. CAGL0I05934g		YJL144w
CAGL0B04675g	2.36475	2.33135	1.48405	-1.72617	1.26526	1.9725	1.20493	1.2306	CAGL0B04675g similar to sp P33309 Saccharomyces cerevisiae YNL001w DOM34, start by similarity [Candida glabrata] Complete CDS. CAGL0B04675g	DOM34	YNL001w
CAGL0I10670g	2.3186	1.84568	-1.38978	-2.69155	-1.62231	-2.54176	-1.73952	-1.92248	CAGL0I10670g similar to tr Q06512 Saccharomyces cerevisiae YPR144c, start by similarity [Candida glabrata] Complete CDS. CAGL0I10670g	NOC4	YPR144c
CAGL0E06292g	2.309	1.69804	-3.09057	-6.8456	-6.97966	-8.42727	-6.27825	-4.81281	CAGL0E06292g some similarities with sp P01119 Saccharomyces cerevisiae YOR101w RAS1, start by similarity [Candida glabrata] Complete CDS. CAGL0E06292g	RAS1	YOR101w
CAGL0G04785g	2.29323	1.71686	-2.06346	-1.93633	-2.66158	-1.81111	-2.87558	-2.7447	CAGL0G04785g no similarity, hypothetical start [Candida glabrata] Complete CDS. CAGL0G04785g
CAGL0H08173g	2.26363	1.38657	2.19564	2.12638	2.0382	4.35847	1.6785	2.36677	CAGL0H08173g similar to sp P40917 Saccharomyces cerevisiae YOR028c CIN5, hypothetical start [Candida glabrata] Complete CDS. CAGL0H08173g	CIN5	YOR028c
CAGL0D06490g	2.23761	1.77171	-1.7365	-2.06174	-1.98503	-2.08822	-1.88266	-1.71213	CAGL0D06490g similar to sp Q06703 Saccharomyces cerevisiae YLR308w CDA2 sporulation-specific chitin deacetylase, hypothetical start [Candida glabrata] Complete CDS. CAGL0D06490g	CDA2	YLR308w
CAGL0M01166g	2.22633	1.69584	-2.22032	-2.55809	-2.41378	-2.52755	-2.32663	-2.58892	CAGL0M01166g highly similar to sp P32318 Saccharomyces cerevisiae YGR144w THI4 involved in thiamine biosynthesis and DNA repair, hypothetical start [Candida glabrata] Complete CDS. CAGL0M01166g	THI4	YGR144w
CAGL0E05588g	2.20875	1.58196	-1.60882	-1.65198	-2.30313	-1.59376	-2.00523	-1.5463	CAGL0E05588g similar to sp P12689 Saccharomyces cerevisiae YOR346w REV1 DNA repair protein, hypothetical start [Candida glabrata] Complete CDS. CAGL0E05588g	REV1	YOR346w
CAGL0G06798g	2.20797	2.16919	1.36004	-1.38317	1.14087	2.11133	1.48633	1.46162	CAGL0G06798g similar to sgd S0028521 Saccharomyces cerevisiae YGR169ca, start by similarity [Candida glabrata] Complete CDS. CAGL0G06798g		e YGR16
CAGL0H10626g	2.20594	1.24361	-2.08911	-1.95577	-2.15292	-2.20376	-3.36199	-1.87226	CAGL0H10626g some similarities with sp P32768 Saccharomyces cerevisiae YAR050w FLO1, hypothetical start [Candida glabrata] Complete CDS. CAGL0H10626g	FLO1	YAR050w
CAGL0H03729g	2.19013	1.58746	-1.89452	-3.78203	-2.41201	-2.43034	-2.3503	-2.25187	CAGL0H03729g highly similar to sp P41318 Saccharomyces cerevisiae YNL006w LST8, start by similarity [Candida glabrata] Complete CDS. CAGL0H03729g	LST8	YNL006w
CAGL0G10219g	2.18825	1.37992	-2.04909	-1.62614	-2.28939	-1.72892	-2.24779	-1.58155	CAGL0G10219g some similarities with sp P38894 Saccharomyces cerevisiae YHR211w FLO5, hypothetical start [Candida glabrata] Complete CDS. CAGL0G10219g	FLO5	YHR211w
CAGL0I09152g	2.17208	1.49935	-1.23197	-1.9098	-1.68138	-2.25581	-1.53009	-1.36614	CAGL0I09152g similar to sp P38336 Saccharomyces cerevisiae YBR257w POP4 involved in processing of tRNAs and rRNAs, start by similarity [Candida glabrata] Complete CDS. CAGL0I09152g	POP4	YBR257w
CAGL0K05665g	2.15477	1.54565	-1.15993	-2.1875	-1.19729	-1.41192	-1.27785	-1.48843	CAGL0K05665g highly similar to sp P38716 Saccharomyces cerevisiae YHR112c, start by similarity [Candida glabrata] Complete CDS. CAGL0K05665g		YHR112c
CAGL0H07667g	2.13417	1.62545	-1.42279	-2.38659	-2.37181	-2.88763	-2.12433	-1.78334	CAGL0H07667g weakly similar to sp P22434 Saccharomyces cerevisiae YGL248w PDE1, hypothetical start [Candida glabrata] Complete CDS. CAGL0H07667g	PDE1	YGL248w
CAGL0M07403g	2.10601	1.77126	-1.38757	-1.83395	-1.85001	-2.07061	-2.27571	-1.84123	CAGL0M07403g similar to tr Q02803 Saccharomyces cerevisiae YPL052w, hypothetical start [Candida glabrata] Complete CDS. CAGL0M07403g	OAZ1	YPL052w
CAGL0H02255g	2.10392	1.59516	-1.28713	-2.02175	-1.64304	-1.90381	-1.6153	-1.42083	CAGL0H02255g similar to sp Q03516 Saccharomyces cerevisiae YMR266w, hypothetical start [Candida glabrata] Complete CDS. CAGL0H02255g	RSN1	YMR266w
CAGL0C03916g	2.10075	1.33753	-3.87138	-9.50798	-4.57466	-6.79545	-4.54474	-5.04549	CAGL0C03916g weakly similar to sp P40549 Saccharomyces cerevisiae YIL014w MNT3 or sp P53059 Saccharomyces cerevisiae YGL257c MNT2 or sp P39106 Saccharomyces cerevisiae YER001w MNN1, hypothetical start [Candida glabrata] Complete CDS. CAGL0C03916g	MNT3	YIL014w
CAGL0E06644g	2.08017	1.617	-1.78107	-13.4454	-1.90645	-2.55008	-2.09628	-1.59495	CAGL0E06644g tr Q9Y7E9 Candida glabrata Flo1p-related lectin, identified start [Candida glabrata] Complete CDS. CAGL0E06644g		lated l
CAGL0G06974g	2.05654	1.3177	-1.41279	-2.16196	-1.64396	-2.16409	-1.52347	-1.28071	CAGL0G06974g similar to sp P47076 Saccharomyces cerevisiae YJL011c, start by similarity [Candida glabrata] Complete CDS. CAGL0G06974g	RPC17	YJL011c
CAGL0H06853g	2.05334	1.50357	1.07882	-2.67066	1.08646	-1.4052	1.1044	1.12934	CAGL0H06853g highly similar to sp Q04894 Saccharomyces cerevisiae YMR318c, start by similarity [Candida glabrata] Complete CDS. CAGL0H06853g	ADH6	YMR318c
CAGL0M02079g	2.04831	1.13294	1.08682	-2.15717	-1.00731	-1.48279	-1.13562	-1.47228	CAGL0M02079g similar to sp P39011 Saccharomyces cerevisiae YPL161c BEM4 bud emergence protein, start by similarity [Candida glabrata] Complete CDS. CAGL0M02079g	BEM4	YPL161c
CAGL0H07337g	2.04301	1.15888	-2.40365	-3.05944	-3.36029	-2.66675	-3.72568	-2.94386	CAGL0H07337g no similarity, hypothetical start [Candida glabrata] Complete CDS. CAGL0H07337g
CAGL0G04763g	2.03333	1.54846	1.12127	-1.46942	-2.12262	-1.98183	-1.94677	-1.34958	CAGL0G04763g some similarities with sp Q99188 Saccharomyces cerevisiae YOR107w RGS2, hypothetical start [Candida glabrata] Complete CDS. CAGL0G04763g	RGS2	YOR107w
CAGL0I03212g	2.01282	1.57343	-1.53575	-1.67203	-1.762	-2.15293	-1.7962	-1.87687	CAGL0I03212g no similarity, hypothetical start [Candida glabrata] Complete CDS. CAGL0I03212g
CAGL0F07007g	-2.02131	-1.42029	1.50262	3.61098	-1.07934	1.83975	-1.03889	1.60077	CAGL0F07007g highly similar to sp P53170 Saccharomyces cerevisiae YGL059w, hypothetical start [Candida glabrata] Complete CDS. CAGL0F07007g	PKP2	YGL059w
CAGL0M03377g	-2.03068	-1.38782	1.29069	2.424	1.24755	2.33034	1.1371	1.34235	CAGL0M03377g highly similar to sp P32775 Saccharomyces cerevisiae YEL011w GLC3, hypothetical start [Candida glabrata] Complete CDS. CAGL0M03377g	GLC3	YEL011w
CAGL0D04026g	-2.11171	-1.33506	2.27665	4.07245	1.25111	3.19249	1.10007	1.78122	CAGL0D04026g highly similar to sp P17649 Saccharomyces cerevisiae YGR019w UGA1 4-aminobutyrate aminotransferase, hypothetical start [Candida glabrata] Complete CDS. CAGL0D04026g		YGR019w
CAGL0A01716g	-2.11989	-1.40993	1.52139	4.31364	1.30461	3.16887	1.31205	1.6027	CAGL0A01716g highly similar to sp P53184 Saccharomyces cerevisiae YGL037c PNC1, start by similarity [Candida glabrata] Complete CDS. CAGL0A01716g	PNC1	YGL037c
CAGL0K04301g	-2.12098	-2.42648	-1.77966	-1.44298	-1.40619	-1.39501	-1.72014	-2.26617	CAGL0K04301g similar to sp P53233 Saccharomyces cerevisiae YGR052w, hypothetical start [Candida glabrata] Complete CDS. CAGL0K04301g	FMP48	YGR052w
CAGL0L04598g	-2.1215	-1.50154	1.30642	2.10178	1.21591	2.04582	1.01605	1.25998	CAGL0L04598g highly similar to tr Q06151 Saccharomyces cerevisiae YLR270w or tr O3625P Saccharomyces cerevisiae YOR173w, hypothetical start [Candida glabrata] Complete CDS. CAGL0L04598g	DCS1	YLR270w
CAGL0K02145g	-2.15049	-1.4033	-1.10782	1.69311	1.62351	2.01177	1.16658	-1.02424	CAGL0K02145g some similarities with sp P39959 Saccharomyces cerevisiae YER130c, hypothetical start [Candida glabrata] Complete CDS. CAGL0K02145g		YER130c
CAGL0C01243g	-2.15985	-2.10346	1.43805	2.92725	1.1234	2.1572	1.13151	1.53043	CAGL0C01243g highly similar to sp P07172 Saccharomyces cerevisiae YIL116w HIS5, start by similarity [Candida glabrata] Complete CDS. CAGL0C01243g	HIS5	YIL116w
CAGL0C05027g	-2.17147	-1.98255	1.27059	1.96405	1.09161	2.58931	-1.25613	1.08808	CAGL0C05027g similar to sp P80235 Saccharomyces cerevisiae YAR035w YAT1, hypothetical start [Candida glabrata] Complete CDS. CAGL0C05027g		YAR035w
CAGL0G03861g	-2.18047	-1.62676	1.33712	3.13558	1.21901	1.59414	1.3053	1.60949	CAGL0G03861g similar to sp P53230 Saccharomyces cerevisiae YGR046w, hypothetical start [Candida glabrata] Complete CDS. CAGL0G03861g	TAM41	YGR046w
CAGL0H02101g	-2.20349	-1.16664	3.59178	7.34204	2.32686	7.19422	2.30028	2.97939	CAGL0H02101g similar to sp P38804 Saccharomyces cerevisiae YHR087w, hypothetical start [Candida glabrata] Complete CDS. CAGL0H02101g	YHR087W	YHR087w
CAGL0D01958g	-2.23254	-1.25703	1.55251	2.01933	1.86321	2.16419	1.97094	1.64502	CAGL0D01958g similar to sp P33421 Saccharomyces cerevisiae YKL141w SDH3 cytochrome b560 subunit of respiratory complex II, hypothetical start [Candida glabrata] Complete CDS. CAGL0D01958g	SDH3	YKL141w
CAGL0K04719g	-2.25136	-1.39429	1.28082	2.39896	1.28815	2.5201	1.1064	1.18765	CAGL0K04719g weakly similar to sp P40159 Saccharomyces cerevisiae YNL208w, hypothetical start [Candida glabrata] Complete CDS. CAGL0K04719g		YNL208w
CAGL0L02167g	-2.26783	-2.47433	-1.27713	1.57162	-1.0413	2.4474	-1.19781	1.12048	CAGL0L02167g highly similar to sp Q02207 Saccharomyces cerevisiae YKR009c FOX2 hydratase-dehydrogenase-epimerase peroxisomal, start by similarity [Candida glabrata] Complete CDS. CAGL0L02167g	FOX2	YKR009c
CAGL0J07084g	-2.31385	-1.72474	1.38389	3.32346	-1.09516	1.81502	-1.18323	1.34275	CAGL0J07084g similar to tr Q02961 Saccharomyces cerevisiae YPL113c, hypothetical start [Candida glabrata] Complete CDS. CAGL0J07084g		YPL113c
CAGL0G09064g	-2.32152	-3.06297	-2.22159	1.18925	-1.53397	1.55335	-1.84318	-1.49965	CAGL0G09064g some similarities with sp Q08956 Saccharomyces cerevisiae YPL201c, hypothetical start [Candida glabrata] Complete CDS. CAGL0G09064g		YPL201c
CAGL0B01507g	-2.36011	-3.55051	-2.72119	-2.09755	-1.09324	1.12056	-2.1761	-2.999	CAGL0B01507g highly similar to sp P18544 Saccharomyces cerevisiae YOL140w ARG8 acetylornithine aminotransferase, start by similarity [Candida glabrata] Complete CDS. CAGL0B01507g	ARG8	YOL140w
CAGL0J06050g	-2.37643	-1.41161	1.31964	2.23082	1.23998	1.87381	-1.02379	1.19802	CAGL0J06050g similar to sp P38616 Saccharomyces cerevisiae YNL160w YGP1 secreted glycoprotein, start by similarity [Candida glabrata] Complete CDS. CAGL0J06050g		YNL160w
CAGL0I01408g	-2.37799	-1.08699	1.19129	2.14258	1.83975	1.68685	1.80889	1.98701	CAGL0I01408g highly similar to sp P00044 Saccharomyces cerevisiae YJR048w CYC1 cytochrome-c isoform 1, start by similarity [Candida glabrata] Complete CDS. CAGL0I01408g	CYC1	YJR048w
CAGL0B02431g	-2.38231	-1.17507	1.42362	2.25081	1.40822	1.86841	1.36677	1.71886	CAGL0B02431g highly similar to sp P32340 Saccharomyces cerevisiae YML120c NDI1 NADH-ubiquinone oxidoreductase, hypothetical start [Candida glabrata] Complete CDS. CAGL0B02431g	NDI1	YML120c
CAGL0J04884g	-2.3964	-2.31098	-1.43555	1.01103	1.14804	1.13102	1.11824	-1.24432	CAGL0J04884g weakly similar to sp P38349 Saccharomyces cerevisiae YBR273c or sp P47049 Saccharomyces cerevisiae YJL048c, hypothetical start [Candida glabrata] Complete CDS. CAGL0J04884g		YBR273c
CAGL0K07590g	-2.39735	-1.89292	-1.77385	-1.24666	-1.9412	-1.24465	-2.05812	-1.91972	CAGL0K07590g highly similar to sp P36006 Saccharomyces cerevisiae YKL129c or sp Q04439 Saccharomyces cerevisiae YMR109w myosin like proteins, start by similarity [Candida glabrata] Complete CDS. CAGL0K07590g	MYO3	YKL129c
CAGL0B02563g	-2.41325	-1.41852	2.67819	4.05922	1.72892	4.2881	1.4292	2.2574	CAGL0B02563g similar to sp Q03104 Saccharomyces cerevisiae YML128c GIN3, hypothetical start [Candida glabrata] Complete CDS. CAGL0B02563g	MSC1	YML128c
CAGL0B02860g	-2.4375	-1.65319	1.898	3.82144	1.48846	3.43025	1.29529	1.83548	CAGL0B02860g some similarities with tr Q06485 Saccharomyces cerevisiae YLR356w, start by similarity [Candida glabrata] Complete CDS. CAGL0B02860g		YLR356w
CAGL0G01738g	-2.50168	-1.74159	1.72431	3.98153	1.41099	4.16951	1.30926	1.8978	CAGL0G01738g highly similar to sp P53252 Saccharomyces cerevisiae YGR086c, start by similarity [Candida glabrata] Complete CDS. CAGL0G01738g	PIL1	YGR086c
CAGL0J09240g	-2.5024	-1.30286	2.17667	4.07977	1.14383	2.48945	1.20091	2.2679	CAGL0J09240g highly similar to sp Q12122 Saccharomyces cerevisiae YDL131w LYS21 or sp P48570 Saccharomyces cerevisiae YDL182w LYS20, start by similarity [Candida glabrata] Complete CDS. CAGL0J09240g	LYS21	YDL131w
CAGL0C05115g	-2.52339	-4.74776	-3.31765	-2.35379	-1.31195	-1.01112	-2.81147	-3.10823	CAGL0C05115g highly similar to sp P22768 Saccharomyces cerevisiae YOL058w ARG1, start by similarity [Candida glabrata] Complete CDS. CAGL0C05115g	ARG1	YOL058w
CAGL0G06732g	-2.53993	-2.11991	1.23325	2.15903	-1.12536	1.66845	-1.12155	1.46402	CAGL0G06732g highly similar to sp P06208 Saccharomyces cerevisiae YNL104c LEU4 2-isopropylmalalate synthase, start by similarity [Candida glabrata] Complete CDS. CAGL0G06732g	LEU4	YNL104c
CAGL0C03443g	-2.58127	-1.68968	1.87815	3.08372	1.48298	2.12371	1.48496	2.10699	CAGL0C03443g highly similar to sp P38999 Saccharomyces cerevisiae YNR050c LYS9, start by similarity [Candida glabrata] Complete CDS. CAGL0C03443g	LYS9	YNR050c
CAGL0F02431g	-2.59726	-1.43313	2.22836	3.68582	1.25091	2.10177	1.34439	1.99066	CAGL0F02431g highly similar to sp P39533 Saccharomyces cerevisiae YJL200c or sp P19414 Saccharomyces cerevisiae YLR304c, hypothetical start [Candida glabrata] Complete CDS. CAGL0F02431g	ACO2	YJL200c
CAGL0L07480g	-2.65613	-2.57535	-2.40982	-1.29706	-1.83027	-1.26769	-1.20235	-1.47993	CAGL0L07480g some similarities with sp P38082 Saccharomyces cerevisiae YBR066c NRG2 or sp Q03125 Saccharomyces cerevisiae YDR043c NRG1, hypothetical start [Candida glabrata] Complete CDS. CAGL0L07480g	NRG2	YBR066c
CAGL0C04191g	-2.67491	-1.68598	1.81094	3.37801	1.29046	2.72104	1.02667	1.40801	CAGL0C04191g highly similar to sp P38067 Saccharomyces cerevisiae YBR006w UGA2 succinate semialdehyde dehydrogenase, hypothetical start [Candida glabrata] Complete CDS. CAGL0C04191g		YBR006w
CAGL0G03531g	-2.71034	-1.54839	2.08054	2.0188	1.63368	2.31559	1.14605	-1.00947	CAGL0G03531g some similarities with sp Q01684 Saccharomyces cerevisiae YER115c SPR6 sporulation-specific protein, hypothetical start [Candida glabrata] Complete CDS. CAGL0G03531g	SPR6	YER115c
CAGL0L05236g	-2.71587	-1.44316	1.34573	2.20603	1.58064	1.86454	-1.01961	1.72149	CAGL0L05236g highly similar to sp P17505 Saccharomyces cerevisiae YKL085w MDH1, start by similarity [Candida glabrata] Complete CDS. CAGL0L05236g	MDH1	YKL085w
CAGL0L02937g	-2.72597	-1.67476	1.89739	3.19724	1.07006	2.14398	-1.22872	1.872	CAGL0L02937g highly similar to sp P06633 Saccharomyces cerevisiae YOR202w HIS3 imidazoleglycerol-phosphate dehydratase, hypothetical start [Candida glabrata] Complete CDS. CAGL0L02937g	HIS3	YOR202w
CAGL0H06787g	-2.79326	-2.95176	-1.17625	1.61777	1.04555	2.84862	-1.17901	1.14093	CAGL0H06787g highly similar to sp P27796 Saccharomyces cerevisiae YIL160c POT1, start by similarity [Candida glabrata] Complete CDS. CAGL0H06787g	POT1	YIL160c
CAGL0C01595g	-2.81187	-1.63637	1.46138	2.73864	-1.05509	1.66918	-1.20235	1.52297	CAGL0C01595g highly similar to sp P33734 Saccharomyces cerevisiae YBR248c HIS7, start by similarity [Candida glabrata] Complete CDS. CAGL0C01595g	HIS7	YBR248c
CAGL0H04939g	-2.81328	-2.56524	-2.01489	-1.0298	-3.16986	1.54787	-1.93716	-1.35423	CAGL0H04939g highly similar to sp P09201 Saccharomyces cerevisiae YLR377c FBP1 fructose-1, 6-bisphosphatase, hypothetical start [Candida glabrata] Complete CDS. CAGL0H04939g	FBP1	YLR377c
CAGL0K10868g	-3.01974	-1.48757	2.61462	4.5812	2.19632	4.11684	1.71755	2.85683	CAGL0K10868g highly similar to sp P15202 Saccharomyces cerevisiae YDR256c CTA1 catalase A or sp P06115 Saccharomyces cerevisiae YGR088w CTT1, hypothetical start [Candida glabrata] Complete CDS. CAGL0K10868g	CTA1	YDR256c
CAGL0K03421g	-3.05149	-1.22381	2.66231	6.40104	1.79398	4.90109	1.40368	1.9683	CAGL0K03421g highly similar to sp P37012 Saccharomyces cerevisiae YMR105c Phosphoglucomutase 2, start by similarity [Candida glabrata] Complete CDS. CAGL0K03421g	PGM2	YMR105c
CAGL0L00759g	-3.05805	-1.67715	1.35426	2.17967	-1.15438	1.64338	-1.11441	1.26517	CAGL0L00759g highly similar to sp P00498 Saccharomyces cerevisiae YER055c HIS1, start by similarity [Candida glabrata] Complete CDS. CAGL0L00759g	HIS1	YER055c
CAGL0G02057g	-3.11683	-2.66863	-1.92287	-1.29734	-1.47309	-1.1278	-1.16036	-1.38348	CAGL0G02057g similar to sp P36025 Saccharomyces cerevisiae YOR062c, hypothetical start [Candida glabrata] Complete CDS. CAGL0G02057g		YOR062c
CAGL0D02662g	-3.118	-3.63893	-3.14232	1.29144	1.32457	2.18041	-1.41362	-1.32296	CAGL0D02662g highly similar to sp P23585 Saccharomyces cerevisiae YMR011w HXT2 high-affinity hexose transporter or sp P43581 Saccharomyces cerevisiae YFL011w HXT10 or sp P39003 Saccharomyces cerevisiae YDR343c HXT6, start by similarity [Candida glabrata]	HXT2	YMR011w
CAGL0H02519g	-3.12881	-2.55546	1.16465	2.524	-1.12023	1.869	-1.4313	1.40334	CAGL0H02519g similar to sp Q04835 Saccharomyces cerevisiae YMR253c or tr Q08980 Saccharomyces cerevisiae YPL264c, hypothetical start [Candida glabrata] Complete CDS. CAGL0H02519g		YMR253c
CAGL0D03894g	-3.31818	-3.01593	-1.23369	1.31771	1.01822	2.53238	-1.07844	1.03012	CAGL0D03894g similar to sp P32264 Saccharomyces cerevisiae YDR300c PRO1 or sp P38690 Saccharomyces cerevisiae YHR033w, hypothetical start [Candida glabrata] Complete CDS. CAGL0D03894g	PRO1	YDR300c
CAGL0G02849g	-3.34607	-1.60806	2.02507	3.88318	1.20399	2.95422	-1.06126	1.81155	CAGL0G02849g similar to tr Q08926 Saccharomyces cerevisiae YPL186c, start by similarity [Candida glabrata] Complete CDS. CAGL0G02849g		YPL186c
CAGL0C03740g	-3.41957	-1.93068	-2.17671	1.21471	-1.55059	1.12631	-2.00335	-1.91968	CAGL0C03740g weakly similar to sp P40002 Saccharomyces cerevisiae YEL007w TOS9 or sp P38867 Saccharomyces cerevisiae YHR177w, hypothetical start [Candida glabrata] Complete CDS. CAGL0C03740g		YEL007w
CAGL0I05610g	-3.50381	-4.21222	-2.14211	1.31161	1.17039	2.65846	-1.40955	-1.17746	CAGL0I05610g some similarities with sp P53719 Saccharomyces cerevisiae YNR014w, hypothetical start [Candida glabrata] Complete CDS. CAGL0I05610g		YNR014w
CAGL0E05654g	-3.51676	-2.64613	-1.07496	1.24387	-1.14742	1.80597	-1.30133	-1.05606	CAGL0E05654g similar to tr Q08959 Saccharomyces cerevisiae YPL206c, start by similarity [Candida glabrata] Complete CDS. CAGL0E05654g	PGC1	YPL206c
CAGL0J05830g	-3.63307	-2.69836	-1.28826	1.68802	1.4772	2.81389	1.15111	1.1763	CAGL0J05830g some similarities with sp P53907 Saccharomyces cerevisiae YNL144c or sp P38835 Saccharomyces cerevisiae YHR131c, hypothetical start [Candida glabrata] Complete CDS. CAGL0J05830g		YNL144c
CAGL0J02508g	-3.89831	-2.18762	3.51438	6.92522	1.60695	5.19178	1.36263	2.51601	CAGL0J02508g some similarities withCA1576 CaHYR1 Candida albicans CaHYR1 and DEHA-IPF10153.1 Debaryomyces hansenii, hypothetical start [Candida glabrata] Complete CDS. CAGL0J02508g		nd DEHA
CAGL0I00286g	-3.89846	-3.55069	-1.96895	-2.07615	-2.1138	-1.32964	-1.97858	-1.4587	CAGL0I00286g highly similar to sp P23585 Saccharomyces cerevisiae YMR011w HXT2 or sp P39003 Saccharomyces cerevisiae YDR343c HXT6 or sp P39004 Saccharomyces cerevisiae YDR342c HXT7, hypothetical start [Candida glabrata] Complete CDS. CAGL0I00286g	HXT2	YMR011w
CAGL0E01705g	-3.92051	-3.43054	-1.27113	1.21366	1.20345	2.15271	1.09833	1.31623	CAGL0E01705g similar to sp P22133 Saccharomyces cerevisiae YOL126c MDH2, hypothetical start [Candida glabrata] Complete CDS. CAGL0E01705g	MDH2	YOL126c
CAGL0I02134g	-4.00084	-3.50271	-1.39626	1.75366	-1.16203	3.25906	-1.13298	1.28327	CAGL0I02134g weakly similar to sp P38855 Saccharomyces cerevisiae YHR160c PEX18 peroxin, start by similarity [Candida glabrata] Complete CDS. CAGL0I02134g	PEX18	YHR160c
CAGL0A03740g	-4.0976	-4.13902	-1.73724	1.33454	-1.24835	2.44054	-1.45213	-1.11988	CAGL0A03740g highly similar to sp P13711 Saccharomyces cerevisiae YGL205w POX1, start by similarity [Candida glabrata] Complete CDS. CAGL0A03740g	POX1	YGL205w
CAGL0H04873g	-4.13772	-3.00574	-1.69981	-1.12187	1.03798	1.33246	-1.02435	-1.22519	CAGL0H04873g some similarities with tr Q05937 Saccharomyces cerevisiae YLR375w STP3 or tr Q07351 Saccharomyces cerevisiae YDL048c STP4, hypothetical start [Candida glabrata] Complete CDS. CAGL0H04873g	STP3	YLR375w
CAGL0L10912g	-4.23615	-3.4525	-3.3646	-1.57573	-1.45332	1.02165	-1.92608	-2.44327	CAGL0L10912g similar to tr Q12256 Saccharomyces cerevisiae YOR273c, hypothetical start [Candida glabrata] Complete CDS. CAGL0L10912g		YOR273c
CAGL0K07205g	-4.86899	-2.23968	1.43942	2.92666	1.20354	2.50699	1.17161	1.27238	CAGL0K07205g weakly similar to KLLA0B00495g Kluyveromyces lactis, hypothetical start [Candida glabrata] Complete CDS. CAGL0K07205g
CAGL0H10076g	-5.52581	-2.26143	-1.93956	-1.08206	-1.00704	-1.00858	-1.4821	-2.54071	CAGL0H10076g similar to sp P38079 Saccharomyces cerevisiae YBR054w YRO2, start by similarity [Candida glabrata] Complete CDS. CAGL0H10076g		YBR054w
CAGL0E04554g	-7.67192	-6.54555	-4.5844	-1.87779	-1.45737	1.05695	-3.4673	-2.03048	CAGL0E04554g no similarity, hypothetical start [Candida glabrata] Complete CDS. CAGL0E04554g
CAGL0F08261g	-7.88811	-2.25682	1.55915	4.16223	1.10997	3.50885	1.10547	1.62999	CAGL0F08261g highly similar to sp P00924 Saccharomyces cerevisiae YGR254w ENO1 enolase I or sp P00925 Saccharomyces cerevisiae YHR174w ENO2 enolase II, start by similarity [Candida glabrata] Complete CDS. CAGL0F08261g	ENO1	YGR254w
CAGL0J06402g	-7.98489	-1.95688	3.11801	7.2302	1.74015	3.65164	1.59352	2.84513	CAGL0J06402g highly similar to sp Q12122 Saccharomyces cerevisiae YDL131w LYS21 or sp P48570 Saccharomyces cerevisiae YDL182w LYS20, hypothetical start [Candida glabrata] Complete CDS. CAGL0J06402g	LYS21	YDL131w
CAGL0F08085g	-9.0096	-8.76784	-3.06184	-1.33484	-1.33916	1.74213	-2.05983	-1.82635	CAGL0F08085g highly similar to sp P53311 Saccharomyces cerevisiae YGR243w or sp P38857 Saccharomyces cerevisiae YHR162w, hypothetical start [Candida glabrata] Complete CDS. CAGL0F08085g	YGR243W	YGR243w
