# Supplementary material for: Contribution of CgPDR1-Regulated Genes in Enhanced Virulence of Azole-Resistant Candida glabrata
Source: PLoS One. 2011 Mar 9;6(3):e17589. doi: 10.1371/journal.pone.0017589 (PMC3052359; doi:10.1371/journal.pone.0017589)
Supplement: File S3 — List of genes regulated in a pair of isolate containing an azole-susceptible (DSY717) and an azole-resistant isolate (DSY2317). (XLS) [file pone.0017589.s007.xls]

## Sheet: DSY717 vs DSY2317
accessions	DSY717 vs DSY2317	description	Sc common name	Sc homolog SGD	Gene Ontology	Biological Process	CHR	CAGL-IPF	CAGL-CDS
emb|CAGL0G00242g	3.28818	CAGL0G00242g highly similar to sp P53049 Saccharomyces cerevisiae YGR281w YOR1 ATP-binding cassette transporter protein, hypothetical start [Candida glabrata] Complete CDS. CAGL0G00242g		YGR281w			G	CAGL-IPF8922	CAGL-CDS0113.1
emb|CAGL0M12925g	-3.10062	CAGL0M12925g similar to sp P38773 Saccharomyces cerevisiae YHR043c DOG2 2-deoxyglucose-6-phosphate phosphatase, hypothetical start [Candida glabrata] Complete CDS. CAGL0M12925g	DOG2	YHR043c	GO:0006006|GO:0005634|GO:0008152|GO:0030433|GO:0006950|GO:0003824|GO:0005737|GO:0016787|GO:0003850	2-deoxyglucose-6-phosphate phosphatase, member of a family of low molecular weight phosphatases, similar to Dog1p, induced by oxidative and osmotic stress, confers 2-deoxyglucose resistance when overexpressed	M	CAGL-IPF6117	CAGL-CDS4041.1
emb|CAGL0K04499g	-3.12452	CAGL0K04499g highly similar to sp P38972 Saccharomyces cerevisiae YGR061c Phosphoribosylformylglycinamidine synthase, start by similarity [Candida glabrata] Complete CDS. CAGL0K04499g	ADE6	YGR061c	GO:0004642|GO:0005524|GO:0003824|GO:0006189|GO:0005737|GO:0016874|GO:0006541|GO:0042254|GO:0000166|GO:0006164	Formylglycinamidine-ribonucleotide (FGAM)-synthetase, catalyzes a step in the 'de novo' purine nucleotide biosynthetic pathway	K	CAGL-IPF4043	CAGL-CDS0164.1
emb|CAGL0F00605g	2.53198	CAGL0F00605g highly similar to sp P17709 Saccharomyces cerevisiae YCL040w GLK1 or tr Q04409 Saccharomyces cerevisiae YDR516c EMI2, start by similarity [Candida glabrata] Complete CDS. CAGL0F00605g	GLK1	YCL040w	GO:0006006|GO:0005524|GO:0016301|GO:0006000|GO:0006096|GO:0006013|GO:0046323|GO:0000166|GO:0004340|GO:0005829|GO:0016740|GO:0004396	Glucokinase, catalyzes the phosphorylation of glucose at C6 in the first irreversible step of glucose metabolism	F	CAGL-IPF3783	CAGL-CDS2099.1
emb|CAGL0I10923g	-2.49714	CAGL0I10923g highly similar to sp P32875 Saccharomyces cerevisiae YOR196c lipoic acid synthase, hypothetical start [Candida glabrata] Complete CDS. CAGL0I10923g	LIP5	YOR196c	GO:0017140|GO:0008152|GO:0005506|GO:0003824|GO:0051536|GO:0009107|GO:0016992|GO:0046872|GO:0051539|GO:0005739|GO:0016740|GO:0009105	Protein involved in biosynthesis of the coenzyme lipoic acid, has similarity to E. coli lipoic acid synthase	I	CAGL-IPF6400	CAGL-CDS2839.1
emb|CAGL0B02794g	-3.26978	CAGL0B02794g highly similar to sp Q05911 Saccharomyces cerevisiae YLR359w ADE13, start by similarity [Candida glabrata] Complete CDS. CAGL0B02794g	ADE13	YLR359w	GO:0005575|GO:0016829|GO:0006164|GO:0004018|GO:0009152|GO:0003824|GO:0006189	Adenylosuccinate lyase, catalyzes two steps in the 'de novo' purine nucleotide biosynthetic pathway	B	CAGL-IPF826	CAGL-CDS2181.1
emb|CAGL0L00429g	-7.90251	CAGL0L00429g highly similar to sp P49095 Saccharomyces cerevisiae YMR189w GSD2, hypothetical start [Candida glabrata] Complete CDS. CAGL0L00429g	GCV2	YMR189w	GO:0005960|GO:0006730|GO:0006725|GO:0055114|GO:0009117|GO:0004375|GO:0019464|GO:0006544|GO:0005739|GO:0016491	P subunit of the mitochondrial glycine decarboxylase complex, required for the catabolism of glycine to 5,10-methylene-THF	L	CAGL-IPF7539	CAGL-CDS0398.1
emb|CAGL0L10142g	2.47375	CAGL0L10142g similar to tr Q08417 Saccharomyces cerevisiae YOR049c, start by similarity [Candida glabrata] Complete CDS. CAGL0L10142g	RSB1	YOR049c	GO:0016020|GO:0006810|GO:0005783|GO:0015908|GO:0006869|GO:0006950|GO:0009636|GO:0045332|GO:0007039|GO:0006112|GO:0016021|GO:0004012|GO:0005886	Suppressor of sphingoid long chain base (LCB) sensitivity of an LCB-lyase mutation	L	CAGL-IPF4136	CAGL-CDS3117.1
emb|CAGL0M09713g	4.3848	CAGL0M09713g similar to sp P28625 Saccharomyces cerevisiae YMR152w YM27, hypothetical start [Candida glabrata] Complete CDS. CAGL0M09713g		YMR152w			M	CAGL-IPF9036	CAGL-CDS3008.1
emb|CAGL0B02475g	2.22224	CAGL0B02475g highly similar to sp P25297 Saccharomyces cerevisiae YML123c PHO84, start by similarity [Candida glabrata] Complete CDS. CAGL0B02475g	PHO84	YML123c	GO:0016072|GO:0016020|GO:0006810|GO:0005384|GO:0006944|GO:0042254|GO:0006817|GO:0005315|GO:0005887|GO:0006797|GO:0016021|GO:0006828|GO:0009451|GO:0005215	High-affinity inorganic phosphate (Pi) transporter and low-affinity manganese transporter	B	CAGL-IPF850	CAGL-CDS1617.1
emb|CAGL0M12947g	16.5875	CAGL0M12947g similar to sp P40508 Saccharomyces cerevisiae YIL077c, hypothetical start [Candida glabrata] Complete CDS. CAGL0M12947g		YIL077c			M	CAGL-IPF6116	CAGL-CDS4344.1
emb|CAGL0M08426g	2.70859	CAGL0M08426g similar to sp P46996 Saccharomyces cerevisiae YJL163c, hypothetical start [Candida glabrata] Complete CDS. CAGL0M08426g		YJL163c			M	CAGL-IPF8009	CAGL-CDS1802.1
emb|CAGL0F02717g	2.13017	CAGL0F02717g tr O74208 Candida glabrata ATP-binding cassette transporter, identified start [Candida glabrata] Complete CDS. CAGL0F02717g		ing cas			F	CAGL-IPF9719
emb|CAGL0J04554g	-3.30779	CAGL0J04554g similar to sp P23542 Saccharomyces cerevisiae YLR027c AAT2 aspartate aminotransferase or sp Q01802 Saccharomyces cerevisiae YKL106w AAT1, hypothetical start [Candida glabrata] Complete CDS. CAGL0J04554g	AAT2	YLR027c	GO:0016769|GO:0006532|GO:0006520|GO:0005777|GO:0004069|GO:0003824|GO:0005737|GO:0009058|GO:0005829|GO:0006082|GO:0008483|GO:0016740|GO:0030170	Cytosolic aspartate aminotransferase, involved in nitrogen metabolism	J	CAGL-IPF7048	CAGL-CDS2645.1
emb|CAGL0G01738g	-2.0023	CAGL0G01738g highly similar to sp P53252 Saccharomyces cerevisiae YGR086c, start by similarity [Candida glabrata] Complete CDS. CAGL0G01738g	PIL1	YGR086c	GO:0005741|GO:0009408|GO:0005737|GO:0004860|GO:0005811|GO:0006897|GO:0008104|GO:0032126|GO:0005739|GO:0012511	Primary component of eisosomes, which are large immobile cell cortex structures associated with endocytosis	G	CAGL-IPF3835	CAGL-CDS3513.1
emb|CAGL0M12188g	-2.41772	CAGL0M12188g similar to sp P39726 Saccharomyces cerevisiae YAL044c GCV3 glycine decarboxylase, subunit H, hypothetical start [Candida glabrata] Complete CDS. CAGL0M12188g	GCV3	YAL044c	GO:0005960|GO:0006546|GO:0006730|GO:0006725|GO:0005739|GO:0031405|GO:0004375	H subunit of the mitochondrial glycine decarboxylase complex, required for the catabolism of glycine to 5,10-methylene-THF	M	CAGL-IPF6315	CAGL-CDS4656.1
emb|CAGL0K00913g	-2.18515	CAGL0K00913g highly similar to sp P07245 Saccharomyces cerevisiae YGR204w C1-tetrahydrofolate synthase, start by similarity [Candida glabrata] Complete CDS. CAGL0K00913g	ADE3	YGR204w	GO:0008652|GO:0005524|GO:0009113|GO:0055114|GO:0005737|GO:0016874|GO:0009396|GO:0004488|GO:0016787|GO:0000105|GO:0000166|GO:0016491|GO:0009086|GO:0005634|GO:0004477|GO:0008152|GO:0006730|GO:0003824|GO:0005488|GO:0006164|GO:0006760|GO:0004329	Cytoplasmic trifunctional enzyme C1-tetrahydrofolate synthase, involved in single carbon metabolism and required for biosynthesis of purines, thymidylate, methionine, and histidine	K	CAGL-IPF5141	CAGL-CDS0521.1
emb|CAGL0L00671g	-2.29457	CAGL0L00671g highly similar to sp P17064 Saccharomyces cerevisiae YER056c FCY2 purine-cytosine permease or sp P40039 Saccharomyces cerevisiae YER060w FCY21, hypothetical start [Candida glabrata] Complete CDS. CAGL0L00671g	FCY2	YER056c	GO:0016020|GO:0015205|GO:0006810|GO:0015212|GO:0015931|GO:0015856|GO:0015861|GO:0042254|GO:0006863|GO:0016021|GO:0005886	Purine-cytosine permease, mediates purine (adenine, guanine, and hypoxanthine) and cytosine accumulation	L	CAGL-IPF7515	CAGL-CDS1818.1
emb|CAGL0G08019g	-2.92497	CAGL0G08019g similar to tr Q03193 Saccharomyces cerevisiae YDR090c, start by similarity [Candida glabrata] Complete CDS. CAGL0G08019g		YDR090c			G	CAGL-IPF8234
emb|CAGL0H07887g	-4.03537	CAGL0H07887g highly similar to sp P07244 Saccharomyces cerevisiae YGL234w ADE5, start by similarity [Candida glabrata] Complete CDS. CAGL0H07887g	ADE5,7	YGL234w	GO:0005524|GO:0009113|GO:0003824|GO:0006189|GO:0005737|GO:0016874|GO:0046872|GO:0000166|GO:0004641|GO:0006144|GO:0006164|GO:0004637|GO:0030145	Bifunctional enzyme of the 'de novo' purine nucleotide biosynthetic pathway, contains aminoimidazole ribotide synthetase and glycinamide ribotide synthetase activities	H	CAGL-IPF193	CAGL-CDS0835.1
emb|CAGL0G02189g	-13.1404	CAGL0G02189g highly similar to sp Q02046 Saccharomyces cerevisiae YKR080w MTD1 methylenetetrahydrofolate dehydrogenase, hypothetical start [Candida glabrata] Complete CDS. CAGL0G02189g	MTD1	YKR080w	GO:0016072|GO:0009113|GO:0006360|GO:0055114|GO:0005737|GO:0009396|GO:0004487|GO:0042254|GO:0005829|GO:0009451|GO:0016491|GO:0005634|GO:0008152|GO:0006730|GO:0003824|GO:0043094|GO:0005488|GO:0006164|GO:0006383	NAD-dependent 5,10-methylenetetrahydrafolate dehydrogenase, plays a catalytic role in oxidation of cytoplasmic one-carbon units	G	CAGL-IPF3545	CAGL-CDS3382.1
emb|CAGL0K01661g	-2.14516	CAGL0K01661g some similarities with tr Q12100 Saccharomyces cerevisiae YDL025c, hypothetical start [Candida glabrata] Complete CDS. CAGL0K01661g		YDL025c			K	CAGL-IPF5083	CAGL-CDS2180.1
emb|CAGL0A00451g	2.25592	CAGL0A00451g similar to sp P12383 Saccharomyces cerevisiae YGL013c PDR1 transcription factor, hypothetical start [Candida glabrata] Complete CDS. CAGL0A00451g	PDR1	YGL013c	GO:0042493|GO:0005634|GO:0003677|GO:0006355|GO:0016563|GO:0000122|GO:0003704|GO:0046872|GO:0045944|GO:0006350|GO:0008270|GO:0016564|GO:0003700	Zinc cluster protein that is a master regulator involved in recruiting other zinc cluster proteins to pleiotropic drug response elements (PDREs) to fine tune the regulation of multidrug resistance genes	A	CAGL-IPF3325	CAGL-CDS0315.1
emb|CAGL0M13717g	-3.72236	CAGL0M13717g highly similar to sp P04046 Saccharomyces cerevisiae YMR300c ADE4 amidophosphoribosyltransferase, start by similarity [Candida glabrata] Complete CDS. CAGL0M13717g	ADE4	YMR300c	GO:0016072|GO:0000287|GO:0009116|GO:0008152|GO:0009113|GO:0004044|GO:0006189|GO:0005737|GO:0006541|GO:0046872|GO:0042254|GO:0016757|GO:0006164|GO:0016740	Phosphoribosylpyrophosphate amidotransferase (PRPPAT	M	CAGL-IPF6060	CAGL-CDS1994.1
emb|CAGL0K09702g	2.83907	CAGL0K09702g similar to sp P53912 Saccharomyces cerevisiae YNL134c, start by similarity [Candida glabrata] Complete CDS. CAGL0K09702g		YNL134c			K	CAGL-IPF3173	CAGL-CDS2951.1
emb|CAGL0D04356g	-3.55354	CAGL0D04356g highly similar to sp P48015 Saccharomyces cerevisiae YDR019c GCV1, hypothetical start [Candida glabrata] Complete CDS. CAGL0D04356g	GCV1	YDR019c	GO:0005960|GO:0006546|GO:0006730|GO:0006725|GO:0005737|GO:0004375|GO:0008483|GO:0004047|GO:0006544|GO:0016740|GO:0005739|GO:0019748	T subunit of the mitochondrial glycine decarboxylase complex, required for the catabolism of glycine to 5,10-methylene-THF	D	CAGL-IPF4680	CAGL-CDS2825.1
emb|CAGL0J08316g	-2.0016	CAGL0J08316g highly similar to sp P08465 Saccharomyces cerevisiae YNL277w MET2 homoserine O-acetyltransferase, hypothetical start [Candida glabrata] Complete CDS. CAGL0J08316g	MET2	YNL277w	GO:0009092|GO:0008415|GO:0004414|GO:0008652|GO:0016413|GO:0016740|GO:0005737|GO:0009086	L-homoserine-O-acetyltransferase, catalyzes the conversion of homoserine to O-acetyl homoserine which is the first step of the methionine biosynthetic pathway	J	CAGL-IPF6722	CAGL-CDS2081.1
emb|CAGL0K00715g	3.38632	CAGL0K00715g similar to sp P53047 Saccharomyces cerevisiae YGR213c RTA1, hypothetical start [Candida glabrata] Complete CDS. CAGL0K00715g	RTA1	YGR213c	GO:0016020|GO:0003674|GO:0016021|GO:0006950|GO:0009636	Protein involved in 7-aminocholesterol resistance	K	CAGL-IPF5152	CAGL-CDS3246.1
emb|CAGL0B02343g	-2.87286	CAGL0B02343g similar to sp P13090 Saccharomyces cerevisiae YML116w ATR1 Aminotriazole resistance protein or sp Q03263 Saccharomyces cerevisiae YMR279c, hypothetical start [Candida glabrata] Complete CDS. CAGL0B02343g	ATR1	YML116w	GO:0016020|GO:0006810|GO:0006725|GO:0006807|GO:0015893|GO:0015559|GO:0016021|GO:0005886|GO:0005215|GO:0006855	Multidrug efflux pump of the major facilitator superfamily, required for resistance to aminotriazole and 4-nitroquinoline-N-oxide	B	CAGL-IPF867	CAGL-CDS1858.1
emb|CAGL0K05027g	-2.28911	CAGL0K05027g highly similar to sp P80210 Saccharomyces cerevisiae YNL220w Adenylosuccinate synthetase, start by similarity [Candida glabrata] Complete CDS. CAGL0K05027g	ADE12	YNL220w	GO:0018193|GO:0003688|GO:0000287|GO:0003677|GO:0043094|GO:0006417|GO:0005737|GO:0016874|GO:0046872|GO:0000166|GO:0006164|GO:0005525|GO:0004019	Adenylosuccinate synthase, catalyzes the first step in synthesis of adenosine monophosphate from inosine 5'monophosphate during purine nucleotide biosynthesis		K	CAGL-IPF4002	CAGL-CDS2540.1
emb|CAGL0I04444g	-4.72979	CAGL0I04444g highly similar to sp P27616 Saccharomyces cerevisiae YAR015w ADE1 phosphoribosylamidoimidazole-succinocarboxamide synthase, start by similarity [Candida glabrata] Complete CDS. CAGL0I04444g	ADE1	YAR015w	GO:0016072|GO:0005524|GO:0005737|GO:0016874|GO:0042254|GO:0009451|GO:0018193|GO:0005634|GO:0042493|GO:0003824|GO:0006189|GO:0006417|GO:0043094|GO:0004639|GO:0006164|GO:0019748	N-succinyl-5-aminoimidazole-4-carboxamide ribotide (SAICAR) synthetase, required for 'de novo' purine nucleotide biosynthesis	I	CAGL-IPF5913	CAGL-CDS3556.1
emb|CAGL0E01705g	2.44144	CAGL0E01705g similar to sp P22133 Saccharomyces cerevisiae YOL126c MDH2, hypothetical start [Candida glabrata] Complete CDS. CAGL0E01705g	MDH2	YOL126c	GO:0006096|GO:0055114|GO:0005737|GO:0006099|GO:0005829|GO:0005975|GO:0016491|GO:0016616|GO:0008152|GO:0006094|GO:0003824|GO:0044262|GO:0005488|GO:0006108|GO:0016615|GO:0030060	Cytoplasmic malate dehydrogenase, one of three isozymes that catalyze interconversion of malate and oxaloacetate	E	CAGL-IPF8394	CAGL-CDS3057.1
emb|CAGL0A03366g	-2.10781	CAGL0A03366g highly similar to sp P38009 Saccharomyces cerevisiae YMR120c ADE17 or sp P54113 Saccharomyces cerevisiae YLR028c ADE16, hypothetical start [Candida glabrata] Complete CDS. CAGL0A03366g	ADE17	YMR120c	GO:0004643|GO:0003824|GO:0006417|GO:0006189|GO:0016787|GO:0006188|GO:0005829|GO:0006164|GO:0016740|GO:0003937	Enzyme of 'de novo' purine biosynthesis containing both 5-aminoimidazole-4-carboxamide ribonucleotide transformylase and inosine monophosphate cyclohydrolase activities, isozyme of Ade16p	A	CAGL-IPF1236	CAGL-CDS1556.1
emb|CAGL0L06138g	-2.74701	CAGL0L06138g similar to sp P53099 Saccharomyces cerevisiae YGL186c, start by similarity [Candida glabrata] Complete CDS. CAGL0L06138g		YGL186c			L	CAGL-IPF4496	CAGL-CDS1342.1
emb|CAGL0J04202g	2.98018	CAGL0J04202g similar to sp P22943 Saccharomyces cerevisiae YFL014w HSP12 heat shock protein, start by similarity [Candida glabrata] Complete CDS. CAGL0J04202g	HSP12	YFL014w	GO:0005634|GO:0006950|GO:0009408|GO:0005737|GO:0003674|GO:0006972|GO:0006979|GO:0007155|GO:0005886	Plasma membrane localized protein that protects membranes from desiccation	J	CAGL-IPF6847	CAGL-CDS5520.1
emb|CAGL0K10340g	-3.48576	CAGL0K10340g sp O74197 Candida glabrata Phosphoribosylaminoimidazole carboxylase, identified start [Candida glabrata] Complete CDS. CAGL0K10340g		ibosyla			K	CAGL-IPF3217	CAGL-CDS1659.1
emb|CAGL0I04862g	2.29339	CAGL0I04862g highly similar to sp P32568 Saccharomyces cerevisiae YDR011w SNQ2 multidrug resistance protein, hypothetical start [Candida glabrata] Complete CDS. CAGL0I04862g	SNQ2	YDR011w	GO:0016020|GO:0006810|GO:0042493|GO:0005524|GO:0042626|GO:0000166|GO:0017111|GO:0016021|GO:0000304|GO:0005624|GO:0005739|GO:0008559|GO:0005886|GO:0016887	Plasma membrane ATP-binding cassette (ABC) transporter, multidrug transporter involved in multidrug resistance and resistance to singlet oxygen species	I	CAGL-IPF5884	CAGL-CDS0104.1
emb|CAGL0F01749g	-3.80157	CAGL0F01749g highly similar to sp P37291 Saccharomyces cerevisiae YLR058c SHM2 serine hydroxymethyltransferase, start by similarity [Candida glabrata] Complete CDS. CAGL0F01749g	SHM2	YLR058c	GO:0018193|GO:0006730|GO:0003824|GO:0006417|GO:0005737|GO:0006563|GO:0004372|GO:0006544|GO:0016740|GO:0030170	Cytosolic serine hydroxymethyltransferase, converts serine to glycine plus 5,10 methylenetetrahydrofolate	F	CAGL-IPF5755	CAGL-CDS2260.1
emb|CAGL0M01760g	5.68473	CAGL0M01760g highly similar to sp P33302 Saccharomyces cerevisiae YOR153w PDR5 or sp Q04182 Saccharomyces cerevisiae YDR406w PDR15 or sp P51533 Saccharomyces cerevisiae YOR328w, hypothetical start [Candida glabrata] Complete CDS. CAGL0M01760g	PDR5	YOR153w	GO:0016020|GO:0005524|GO:0009636|GO:0046677|GO:0046898|GO:0000166|GO:0017111|GO:0016021|GO:0005739|GO:0005886|GO:0016887|GO:0006810|GO:0042493|GO:0042626|GO:0015893|GO:0043284|GO:0008559	Plasma membrane ATP-binding cassette (ABC) transporter, multidrug transporter actively regulated by Pdr1p	M	CAGL-IPF6352	CAGL-CDS0106.1

## Sheet: coregulated by DSY717 and GOFs
accessions	Regulation([DSY717] vs [DSY2317]) ( DSY717 vs DSY2317 Fold change >= 2.0 (Translated from DSY717-DSY2317) )	Fold change([DSY717] vs [DSY2317]) ( DSY717 vs DSY2317 Fold change >= 2.0 (Translated from DSY717-DSY2317) )	Fold change([SFY101] vs [SFY114]) ( Fold change >= 2.0 )	Regulation([SFY101] vs [SFY114]) ( Fold change >= 2.0 )	Fold change([SFY103] vs [SFY114]) ( Fold change >= 2.0 )	Regulation([SFY103] vs [SFY114]) ( Fold change >= 2.0 )	Fold change([SFY105] vs [SFY114]) ( Fold change >= 2.0 )	Regulation([SFY105] vs [SFY114]) ( Fold change >= 2.0 )	Fold change([SFY109] vs [SFY114]) ( Fold change >= 2.0 )	Regulation([SFY109] vs [SFY114]) ( Fold change >= 2.0 )	Fold change([SFY111] vs [SFY114]) ( Fold change >= 2.0 )	Regulation([SFY111] vs [SFY114]) ( Fold change >= 2.0 )	Fold change([SFY115] vs [SFY114]) ( Fold change >= 2.0 )	Regulation([SFY115] vs [SFY114]) ( Fold change >= 2.0 )	Fold change([SFY116] vs [SFY114]) ( Fold change >= 2.0 )	Regulation([SFY116] vs [SFY114]) ( Fold change >= 2.0 )	Biological Process	CAGL-CDS	CAGL-IPF	Champ2	CHR	description	Sc common name	Sc homolog SGD
emb|CAGL0G00242g	up	3.28818	1.44092	up	2.62857	up	1.16826	up	1.16683	up	1.2955	up	2.01541	up	2.20389	up		CAGL-CDS0113.1	CAGL-IPF8922		G	CAGL0G00242g highly similar to sp P53049 Saccharomyces cerevisiae YGR281w YOR1 ATP-binding cassette transporter protein, hypothetical start [Candida glabrata] Complete CDS. CAGL0G00242g		YGR281w
emb|CAGL0F00605g	up	2.53198	1.01902	up	1.47039	up	2.38054	up	1.73785	up	3.29341	up	1.38018	up	1.63703	up	Glucokinase, catalyzes the phosphorylation of glucose at C6 in the first irreversible step of glucose metabolism	CAGL-CDS2099.1	CAGL-IPF3783	path:cgr01100	F	CAGL0F00605g highly similar to sp P17709 Saccharomyces cerevisiae YCL040w GLK1 or tr Q04409 Saccharomyces cerevisiae YDR516c EMI2, start by similarity [Candida glabrata] Complete CDS. CAGL0F00605g	GLK1	YCL040w
emb|CAGL0M09713g	up	4.3848	1.61485	up	2.41639	up	1.00295	down	2.46908	up	2.0884	up	2.38569	up	3.09422	up		CAGL-CDS3008.1	CAGL-IPF9036		M	CAGL0M09713g similar to sp P28625 Saccharomyces cerevisiae YMR152w YM27, hypothetical start [Candida glabrata] Complete CDS. CAGL0M09713g		YMR152w
emb|CAGL0B02475g	up	2.22224	1.18784	down	1.22508	up	2.35859	up	1.14902	down	1.497	up	1.14375	down	1.43915	up	High-affinity inorganic phosphate (Pi) transporter and low-affinity manganese transporter	CAGL-CDS1617.1	CAGL-IPF850		B	CAGL0B02475g highly similar to sp P25297 Saccharomyces cerevisiae YML123c PHO84, start by similarity [Candida glabrata] Complete CDS. CAGL0B02475g	PHO84	YML123c
emb|CAGL0M12947g	up	16.5875	2.37444	up	11.3093	up	2.89517	up	2.45471	up	5.09118	up	6.46603	up	8.44009	up		CAGL-CDS4344.1	CAGL-IPF6116		M	CAGL0M12947g similar to sp P40508 Saccharomyces cerevisiae YIL077c, hypothetical start [Candida glabrata] Complete CDS. CAGL0M12947g		YIL077c
emb|CAGL0M08426g	up	2.70859	1.08298	up	2.6477	up	2.34367	up	1.05729	up	2.15273	up	1.09014	down	1.93907	up		CAGL-CDS1802.1	CAGL-IPF8009		M	CAGL0M08426g similar to sp P46996 Saccharomyces cerevisiae YJL163c, hypothetical start [Candida glabrata] Complete CDS. CAGL0M08426g		YJL163c
emb|CAGL0F02717g	up	2.13017	1.08771	up	3.22304	up	1.66333	up	1.06233	down	2.33789	up	1.7349	up	1.94479	up			CAGL-IPF9719		F	CAGL0F02717g tr O74208 Candida glabrata ATP-binding cassette transporter, identified start [Candida glabrata] Complete CDS. CAGL0F02717g		ing cas
emb|CAGL0J04554g	down	3.30779	1.27648	down	1.27738	down	2.17916	up	1.41257	down	1.04785	down	1.24111	down	1.05539	up	Cytosolic aspartate aminotransferase, involved in nitrogen metabolism	CAGL-CDS2645.1	CAGL-IPF7048	path:cgr01100	J	CAGL0J04554g similar to sp P23542 Saccharomyces cerevisiae YLR027c AAT2 aspartate aminotransferase or sp Q01802 Saccharomyces cerevisiae YKL106w AAT1, hypothetical start [Candida glabrata] Complete CDS. CAGL0J04554g	AAT2	YLR027c
emb|CAGL0G01738g	down	2.0023	1.74159	down	1.72431	up	3.98153	up	1.41099	up	4.16951	up	1.30926	up	1.8978	up	Primary component of eisosomes, which are large immobile cell cortex structures associated with endocytosis	CAGL-CDS3513.1	CAGL-IPF3835		G	CAGL0G01738g highly similar to sp P53252 Saccharomyces cerevisiae YGR086c, start by similarity [Candida glabrata] Complete CDS. CAGL0G01738g	PIL1	YGR086c
emb|CAGL0M12188g	down	2.41772	1.06647	up	1.4597	up	2.32345	up	1.16383	up	1.66303	up	1.28199	up	1.27717	up	H subunit of the mitochondrial glycine decarboxylase complex, required for the catabolism of glycine to 5,10-methylene-THF	CAGL-CDS4656.1	CAGL-IPF6315		M	CAGL0M12188g similar to sp P39726 Saccharomyces cerevisiae YAL044c GCV3 glycine decarboxylase, subunit H, hypothetical start [Candida glabrata] Complete CDS. CAGL0M12188g	GCV3	YAL044c
emb|CAGL0G02189g	down	13.1404	1.34474	down	1.54495	up	2.51084	up	1.35393	down	1.4935	up	1.36634	down	1.07425	up	NAD-dependent 5,10-methylenetetrahydrafolate dehydrogenase, plays a catalytic role in oxidation of cytoplasmic one-carbon units	CAGL-CDS3382.1	CAGL-IPF3545		G	CAGL0G02189g highly similar to sp Q02046 Saccharomyces cerevisiae YKR080w MTD1 methylenetetrahydrofolate dehydrogenase, hypothetical start [Candida glabrata] Complete CDS. CAGL0G02189g	MTD1	YKR080w
emb|CAGL0J08316g	down	2.0016	1.09825	down	1.43068	down	2.15376	down	1.78476	down	1.54813	down	1.86445	down	1.92498	down	L-homoserine-O-acetyltransferase, catalyzes the conversion of homoserine to O-acetyl homoserine which is the first step of the methionine biosynthetic pathway	CAGL-CDS2081.1	CAGL-IPF6722	path:cgr01100	J	CAGL0J08316g highly similar to sp P08465 Saccharomyces cerevisiae YNL277w MET2 homoserine O-acetyltransferase, hypothetical start [Candida glabrata] Complete CDS. CAGL0J08316g	MET2	YNL277w
emb|CAGL0K00715g	up	3.38632	1.42528	up	1.3292	up	2.01174	down	1.08879	down	1.41585	down	1.00057	up	1.28088	up	Protein involved in 7-aminocholesterol resistance	CAGL-CDS3246.1	CAGL-IPF5152		K	CAGL0K00715g similar to sp P53047 Saccharomyces cerevisiae YGR213c RTA1, hypothetical start [Candida glabrata] Complete CDS. CAGL0K00715g	RTA1	YGR213c
emb|CAGL0B02343g	down	2.87286	1.05962	down	2.27258	down	3.52926	down	3.68174	down	3.59147	down	3.29412	down	3.13335	down	Multidrug efflux pump of the major facilitator superfamily, required for resistance to aminotriazole and 4-nitroquinoline-N-oxide	CAGL-CDS1858.1	CAGL-IPF867		B	CAGL0B02343g similar to sp P13090 Saccharomyces cerevisiae YML116w ATR1 Aminotriazole resistance protein or sp Q03263 Saccharomyces cerevisiae YMR279c, hypothetical start [Candida glabrata] Complete CDS. CAGL0B02343g	ATR1	YML116w
emb|CAGL0I04444g	down	4.72979	1.12214	down	2.028	up	3.37039	up	1.41701	up	2.23739	up	1.55252	up	1.60195	up	N-succinyl-5-aminoimidazole-4-carboxamide ribotide (SAICAR) synthetase, required for 'de novo' purine nucleotide biosynthesis	CAGL-CDS3556.1	CAGL-IPF5913	path:cgr01100	I	CAGL0I04444g highly similar to sp P27616 Saccharomyces cerevisiae YAR015w ADE1 phosphoribosylamidoimidazole-succinocarboxamide synthase, start by similarity [Candida glabrata] Complete CDS. CAGL0I04444g	ADE1	YAR015w
emb|CAGL0E01705g	up	2.44144	3.43054	down	1.27113	down	1.21366	up	1.20345	up	2.15271	up	1.09833	up	1.31623	up	Cytoplasmic malate dehydrogenase, one of three isozymes that catalyze interconversion of malate and oxaloacetate	CAGL-CDS3057.1	CAGL-IPF8394	path:cgr01100	E	CAGL0E01705g similar to sp P22133 Saccharomyces cerevisiae YOL126c MDH2, hypothetical start [Candida glabrata] Complete CDS. CAGL0E01705g	MDH2	YOL126c
emb|CAGL0L06138g	down	2.74701	1.26692	down	1.44039	up	3.69349	up	1.05532	down	1.40097	up	1.16047	down	1.51184	up		CAGL-CDS1342.1	CAGL-IPF4496		L	CAGL0L06138g similar to sp P53099 Saccharomyces cerevisiae YGL186c, start by similarity [Candida glabrata] Complete CDS. CAGL0L06138g		YGL186c
emb|CAGL0J04202g	up	2.98018	1.45196	up	2.2909	up	1.86012	up	2.35101	up	2.74744	up	1.85567	up	2.29372	up	Plasma membrane localized protein that protects membranes from desiccation	CAGL-CDS5520.1	CAGL-IPF6847		J	CAGL0J04202g similar to sp P22943 Saccharomyces cerevisiae YFL014w HSP12 heat shock protein, start by similarity [Candida glabrata] Complete CDS. CAGL0J04202g	HSP12	YFL014w
emb|CAGL0M01760g	up	5.68473	2.4042	up	2.84189	up	2.13598	up	2.81931	up	3.23692	up	3.21996	up	3.03223	up	Plasma membrane ATP-binding cassette (ABC) transporter, multidrug transporter actively regulated by Pdr1p	CAGL-CDS0106.1	CAGL-IPF6352	path:cgr02010	M	CAGL0M01760g highly similar to sp P33302 Saccharomyces cerevisiae YOR153w PDR5 or sp Q04182 Saccharomyces cerevisiae YDR406w PDR15 or sp P51533 Saccharomyces cerevisiae YOR328w, hypothetical start [Candida glabrata] Complete CDS. CAGL0M01760g	PDR5	YOR153w
